# Supplementary material for: Circular RNAs Repertoire and Expression Profile during Brassica rapa Pollen Development
Source: Int J Mol Sci. 2021 Sep 24;22(19):10297. doi: 10.3390/ijms221910297 (PMC8508787; doi:10.3390/ijms221910297)
Supplement: Supplementary file 1 [file ijms-22-10297-s001.zip]

Archive with 2 entries (2 files):
- Suplementary Tables.xlsx
- Supplementary Document.pdf
