# Supplementary material for: Circular RNAs Repertoire and Expression Profile during Brassica rapa Pollen Development
Source: Int J Mol Sci. 2021 Sep 24;22(19):10297. doi: 10.3390/ijms221910297 (PMC8508787; doi:10.3390/ijms221910297)
Supplement: Supplementary file 1 [file ijms-22-10297-s001.zip › Suplementary Tables.xlsx]

## Sheet: TableS1
Table S1. list of divergent primers for circRNA conjunction validation.
CircRNA ID	Primer Sequence (5’ - 3’)	Amplicon size (bp)	Tm (℃)	Gene Name	GO of circRNA's parent gene
A05:24735621-24735783	F: CCTCTAGTGCTATTGATCATC	132	53	BraA05g034940.3C	Required for exine patterning of pollen grain by mediating the formation of pollen wall substances
	R: GTGGTTATTATAAGGCCTAGC
A03:5712452-5713124	F: ACTGCATGAGACAGGAGGATC	193	60	BraA03g013120.3C	Protein modification
	R: TCTTTCCGCACCAAGGTTTAC
A01:29811-30193	F: CCTGCATGAGATCACCTTTTC	220	59	BraA01g000090.3C	ATP binding Source, protein kinase activity, protein phosphorylation
	R: GGCAGGAGAAGAAGTTGTTTC
A06:3536171-3536581	F: TTCTTGGCGTTGGGGTCCTTG	93	61	BraA06g006120.3C	calcium ion binding Source, carbohydrate binding Source, unfolded protein binding Source, endoplasmic reticulum unfolded protein response Source, protein folding Source
	R: AGAAGATGGTGAGTGGACTGC
A08:20496640-20496925	F: CCAAAGCTGTTGTTTACTGC	132	57	BraA08g030040.3C	Plays major role in plasma membrane maintenance during pollen maturation
	R: GTTTGGTGGTGGAGCATTTC
A03:16540782-16540980	F: CTCATCTGGATCTCACCAAGC	165	60	BraA03g033430.3C	anther dehiscence
	R: GTGAAGCTATTGTGCAGCAGG
A03:15254021-15254249	F: ACGATGCTTTGGGTGCTGAGG	211	63	BraA03g030350.3C	pollen tube growth
	R: GACGATTACGCAGCAACCAGC
A03:1972950-1973522	F: TCTTGCATAAATTTCTTGCAG	178	51	BraA03g004570.3C	ATP-dependent RNA helicase involved in pre-mRNA splicing
	R: CAATGGAGATTTATGTTGATG
A06:1190076-1190251	F: TCACGTTCCATCTCTTCAAGC	80	58	BraA06g001990.3C	calcium ion binding / protein binding
	R: CTGCCATTGGAGGTCTTAAACA

## Sheet: TableS2
Table S2. Summary statistics of sequencing data.
Libraries	No. of reads	GC content	Q20	Q30	Number of mapped reads
Pollen mother cells	45634748	45	97.25	94.84	41428083
Tetrad	49878644	45	97.49	95.2	44938699
Uninucleate pollen	44187256	45	94.22	90.65	39395377
Binucleate pollen	45029845	45	96.03	92.99	41959011
Mature pollen	48755777	45	97.21	94.75	46641134

## Sheet: TableS3
Table S3: All the circRNAs found using three algorithms in five pollen developmental stages.
Chromosome	Start	End	Strand	ReadNumber	Algorithm	Developmental Stages
A01	29811	30193	+	3	CIRI2RCExplorer2	Pollen Mother Cells
A01	468873	469109	+	2	Find_Circ	Uninucleated Pollen
A01	526076	526184	+	2	Find_Circ	Uninucleated Pollen
A01	669104	671384	-	87	CIRI2	Pollen Mother Cells
A01	669104	671384	-	41	CIRI2	Tetrads
A01	669104	671384	-	49	CIRI2	Uninucleated Pollen
A01	669104	671384	-	2	CIRI2	Binucleated Pollen
A01	669104	671384	-	13	Find_Circ	Pollen Mother Cells
A01	669104	671384	-	3	Find_Circ	Tetrads
A01	669104	671384	-	6	Find_Circ	Uninucleated Pollen
A01	669769	672184	-	118	CIRI2	Pollen Mother Cells
A01	669769	672184	-	75	CIRI2	Tetrads
A01	669769	672184	-	63	CIRI2	Uninucleated Pollen
A01	669769	672184	-	5	CIRI2	Binucleated Pollen
A01	669769	672184	-	42	Find_Circ	Pollen Mother Cells
A01	669769	672184	-	21	Find_Circ	Tetrads
A01	669769	672184	-	14	Find_Circ	Uninucleated Pollen
A01	669769	672184	-	2	Find_Circ	Binucleated Pollen
A01	716200	719129	+	8	Find_Circ	Mature Pollen
A01	827787	827922	-	3	Find_Circ	Binucleated Pollen
A01	1172970	1173114	-	7	Find_Circ	Tetrads
A01	1172970	1173114	-	2	Find_Circ	Uninucleated Pollen
A01	1503931	1504667	-	2	CIRI2	Pollen Mother Cells
A01	1503931	1504667	-	2	Find_Circ	Pollen Mother Cells
A01	1553408	1553558	+	2	Find_Circ	Pollen Mother Cells
A01	1680856	1680968	-	5	Find_Circ	Mature Pollen
A01	1788513	1788760	-	2	Find_Circ	Pollen Mother Cells
A01	1788513	1788760	-	3	Find_Circ	Tetrads
A01	2059515	2059671	-	4	Find_Circ	Mature Pollen
A01	2059515	2059692	-	2	Find_Circ	Mature Pollen
A01	2059596	2059788	-	6	CIRI2	Mature Pollen
A01	2168289	2169364	-	3	CIRI2RCExplorer2	Uninucleated Pollen
A01	2168289	2169364	-	3	Find_Circ	Uninucleated Pollen
A01	2194224	2194336	-	2	Find_Circ	Uninucleated Pollen
A01	2419301	2426740	-	496	CIRI2	Pollen Mother Cells
A01	2419301	2426740	-	287	CIRI2	Tetrads
A01	2419301	2426740	-	716	CIRI2	Uninucleated Pollen
A01	2419301	2426740	-	1432	CIRI2	Binucleated Pollen
A01	2419301	2426740	-	687	CIRI2	Mature Pollen
A01	2419301	2426740	-	23	Find_Circ	Pollen Mother Cells
A01	2419301	2426740	-	15	Find_Circ	Tetrads
A01	2500350	2500419	+	2	CIRI2RCExplorer2	Uninucleated Pollen
A01	2567373	2568697	-	27	CIRI2	Mature Pollen
A01	2567373	2568697	-	4	Find_Circ	Mature Pollen
A01	2746011	2746128	-	2	Find_Circ	Binucleated Pollen
A01	2787298	2787422	-	2	Find_Circ	Tetrads
A01	2807008	2807130	-	3	Find_Circ	Uninucleated Pollen
A01	2927004	2927398	+	4	CIRI2	Binucleated Pollen
A01	3143203	3143778	-	3	CIRI2	Uninucleated Pollen
A01	3348713	3390223	-	57	Find_Circ	Pollen Mother Cells
A01	3348713	3390223	-	57	Find_Circ	Tetrads
A01	3348713	3390223	-	59	Find_Circ	Uninucleated Pollen
A01	3348713	3390223	-	74	Find_Circ	Binucleated Pollen
A01	3348713	3390223	-	23	Find_Circ	Mature Pollen
A01	3969116	3969224	-	4	Find_Circ	Binucleated Pollen
A01	4170706	4170817	-	2	Find_Circ	Tetrads
A01	4212917	4213051	-	2	CIRI2RCExplorer2	Pollen Mother Cells
A01	4212917	4213051	-	2	Find_Circ	Pollen Mother Cells
A01	4397689	4397894	+	2	CIRI2RCExplorer2	Tetrads
A01	4554670	4554775	+	3	Find_Circ	Pollen Mother Cells
A01	5155675	5155810	-	2	Find_Circ	Uninucleated Pollen
A01	5458274	5458385	+	4	Find_Circ	Pollen Mother Cells
A01	5458274	5458385	+	3	Find_Circ	Binucleated Pollen
A01	5935283	5936564	+	2	Find_Circ	Pollen Mother Cells
A01	5986639	5987108	+	5	CIRI2RCExplorer2	Pollen Mother Cells
A01	5986639	5987108	+	7	CIRI2RCExplorer2	Tetrads
A01	5986639	5987108	+	7	CIRI2RCExplorer2	Uninucleated Pollen
A01	5986639	5987108	+	3	CIRI2RCExplorer2	Binucleated Pollen
A01	5986639	5987108	+	9	CIRI2	Pollen Mother Cells
A01	5986639	5987108	+	11	CIRI2	Tetrads
A01	5986639	5987108	+	12	CIRI2	Uninucleated Pollen
A01	5986639	5987108	+	5	CIRI2	Binucleated Pollen
A01	6084165	6098458	-	3	Find_Circ	Pollen Mother Cells
A01	6207890	6212821	+	2	CIRI2	Mature Pollen
A01	6208901	6213902	+	10	CIRI2	Pollen Mother Cells
A01	6208901	6213902	+	9	CIRI2	Tetrads
A01	6208901	6213902	+	31	CIRI2	Binucleated Pollen
A01	6208901	6213902	+	15	CIRI2	Mature Pollen
A01	6208901	6213902	+	7	Find_Circ	Pollen Mother Cells
A01	6208901	6213902	+	20	Find_Circ	Binucleated Pollen
A01	6208901	6213902	+	9	Find_Circ	Mature Pollen
A01	6209530	6214621	+	3	Find_Circ	Tetrads
A01	6209530	6214621	+	3	Find_Circ	Binucleated Pollen
A01	6209530	6214621	+	4	Find_Circ	Mature Pollen
A01	6366600	6366764	-	2	Find_Circ	Tetrads
A01	6379641	6379713	+	2	CIRI2RCExplorer2	Binucleated Pollen
A01	6467932	6468150	-	2	CIRI2	Pollen Mother Cells
A01	6467932	6468150	-	3	CIRI2	Binucleated Pollen
A01	6531805	6537510	+	6	Find_Circ	Pollen Mother Cells
A01	6531805	6537510	+	9	Find_Circ	Binucleated Pollen
A01	6531805	6537510	+	7	Find_Circ	Mature Pollen
A01	6540104	6540242	+	4	Find_Circ	Binucleated Pollen
A01	6570572	6578482	-	5	CIRI2	Pollen Mother Cells
A01	6570572	6578482	-	11	CIRI2	Tetrads
A01	6570572	6578482	-	10	CIRI2	Uninucleated Pollen
A01	6570572	6578482	-	5	CIRI2	Binucleated Pollen
A01	6570572	6578482	-	3	Find_Circ	Pollen Mother Cells
A01	6570572	6578482	-	5	Find_Circ	Tetrads
A01	6570572	6578482	-	9	Find_Circ	Uninucleated Pollen
A01	6570572	6578482	-	3	Find_Circ	Binucleated Pollen
A01	6570572	6578482	-	2	Find_Circ	Mature Pollen
A01	6788527	6788599	-	2	CIRI2RCExplorer2	Tetrads
A01	6979130	6992250	-	3	CIRI2	Uninucleated Pollen
A01	7169436	7178616	-	4	CIRI2	Binucleated Pollen
A01	7169436	7173083	-	100	CIRI2	Mature Pollen
A01	7169436	7178616	-	83	CIRI2	Mature Pollen
A01	7349956	7354157	-	3	Find_Circ	Pollen Mother Cells
A01	7721110	7721217	+	2	Find_Circ	Binucleated Pollen
A01	7956057	7956338	-	4	CIRI2	Pollen Mother Cells
A01	7956057	7956294	-	2	Find_Circ	Binucleated Pollen
A01	7956222	7956327	-	3	Find_Circ	Pollen Mother Cells
A01	7956222	7956342	-	2	Find_Circ	Pollen Mother Cells
A01	7956222	7956327	-	5	Find_Circ	Tetrads
A01	7956222	7956342	-	2	Find_Circ	Tetrads
A01	7956222	7956327	-	7	Find_Circ	Uninucleated Pollen
A01	7956222	7956327	-	3	Find_Circ	Binucleated Pollen
A01	7990676	7995283	+	5	CIRI2	Pollen Mother Cells
A01	7990676	7995283	+	3	CIRI2	Tetrads
A01	7990676	7995283	+	16	CIRI2	Uninucleated Pollen
A01	7990676	7995283	+	15	CIRI2	Binucleated Pollen
A01	7990676	7995283	+	9	Find_Circ	Uninucleated Pollen
A01	7990676	7995283	+	10	Find_Circ	Binucleated Pollen
A01	8507233	8507773	-	3	CIRI2RCExplorer2	Uninucleated Pollen
A01	8507233	8507773	-	3	Find_Circ	Uninucleated Pollen
A01	8810011	8814625	+	57	CIRI2	Mature Pollen
A01	8810961	8815611	+	10	CIRI2	Mature Pollen
A01	8815345	8815553	+	3	Find_Circ	Mature Pollen
A01	8883254	8904537	+	3	CIRI2	Uninucleated Pollen
A01	8883254	8904537	+	3	Find_Circ	Uninucleated Pollen
A01	8953076	8953204	-	2	Find_Circ	Binucleated Pollen
A01	9359641	9359746	+	3	Find_Circ	Tetrads
A01	9675067	9685586	+	10	Find_Circ	Pollen Mother Cells
A01	9675067	9685586	+	15	Find_Circ	Tetrads
A01	9675067	9685586	+	3	Find_Circ	Uninucleated Pollen
A01	9757220	9757327	-	4	Find_Circ	Tetrads
A01	9904922	9909803	+	14	Find_Circ	Pollen Mother Cells
A01	9904922	9909803	+	8	Find_Circ	Tetrads
A01	9904922	9909803	+	4	Find_Circ	Uninucleated Pollen
A01	9904922	9909803	+	37	Find_Circ	Binucleated Pollen
A01	9904922	9909803	+	38	Find_Circ	Mature Pollen
A01	9905389	9909948	+	26	Find_Circ	Pollen Mother Cells
A01	9905389	9909948	+	28	Find_Circ	Tetrads
A01	9905389	9909948	+	20	Find_Circ	Uninucleated Pollen
A01	9905389	9909948	+	65	Find_Circ	Mature Pollen
A01	10177787	10177958	+	5	Find_Circ	Uninucleated Pollen
A01	10177956	10178058	+	2	Find_Circ	Uninucleated Pollen
A01	10362702	10363954	+	2	Find_Circ	Uninucleated Pollen
A01	10430650	10435576	-	39	Find_Circ	Pollen Mother Cells
A01	10430650	10435576	-	28	Find_Circ	Tetrads
A01	10430650	10435576	-	29	Find_Circ	Uninucleated Pollen
A01	10430650	10435576	-	54	Find_Circ	Binucleated Pollen
A01	10430650	10435576	-	30	Find_Circ	Mature Pollen
A01	11023219	11027593	+	3	Find_Circ	Tetrads
A01	11164241	11164369	+	4	Find_Circ	Tetrads
A01	12500240	12500435	+	2	Find_Circ	Uninucleated Pollen
A01	12708428	12708548	+	3	Find_Circ	Uninucleated Pollen
A01	12971430	12971550	-	6	Find_Circ	Binucleated Pollen
A01	13351701	13351813	+	3	Find_Circ	Uninucleated Pollen
A01	14857760	14857880	+	2	Find_Circ	Pollen Mother Cells
A01	16861170	16861247	+	2	CIRI2RCExplorer2	Tetrads
A01	17191457	17255484	-	4	CIRI2	Mature Pollen
A01	17809494	17809594	+	2	Find_Circ	Binucleated Pollen
A01	18483578	18484129	+	2	CIRI2RCExplorer2	Mature Pollen
A01	18483578	18484129	+	2	Find_Circ	Mature Pollen
A01	18742031	18742140	+	6	Find_Circ	Uninucleated Pollen
A01	18798117	18798231	-	2	Find_Circ	Mature Pollen
A01	20317378	20318698	-	2	CIRI2RCExplorer2	Mature Pollen
A01	20330983	20343330	-	14	Find_Circ	Binucleated Pollen
A01	20333676	20346277	-	11	CIRI2	Pollen Mother Cells
A01	20333676	20346277	-	16	CIRI2	Tetrads
A01	20333676	20346277	-	10	CIRI2	Uninucleated Pollen
A01	20333676	20346277	-	6	CIRI2	Binucleated Pollen
A01	20333825	20346417	-	3	Find_Circ	Pollen Mother Cells
A01	20333825	20346417	-	2	Find_Circ	Tetrads
A01	20333825	20346417	-	5	Find_Circ	Binucleated Pollen
A01	21183011	21187937	-	4	CIRI2	Tetrads
A01	21183011	21187937	-	28	CIRI2	Uninucleated Pollen
A01	21183011	21187937	-	24	Find_Circ	Uninucleated Pollen
A01	21363451	21364658	-	2	CIRI2RCExplorer2	Binucleated Pollen
A01	21363451	21364658	-	2	Find_Circ	Binucleated Pollen
A01	21452571	21452695	-	2	Find_Circ	Pollen Mother Cells
A01	22556828	22556942	-	3	Find_Circ	Tetrads
A01	23416853	23417015	-	2	CIRI2	Mature Pollen
A01	23416853	23416970	-	2	Find_Circ	Mature Pollen
A01	23616432	23616503	-	3	CIRI2RCExplorer2	Tetrads
A01	23616432	23616503	-	2	CIRI2RCExplorer2	Uninucleated Pollen
A01	23616432	23616503	-	3	CIRI2RCExplorer2	Binucleated Pollen
A01	23681734	23681962	+	2	Find_Circ	Tetrads
A01	23747963	23754770	-	101	CIRI2	Mature Pollen
A01	23749473	23756219	-	16	CIRI2	Pollen Mother Cells
A01	23749473	23756219	-	14	CIRI2	Tetrads
A01	23749473	23756219	-	26	CIRI2	Uninucleated Pollen
A01	23749473	23756219	-	86	CIRI2	Binucleated Pollen
A01	23749473	23756219	-	93	CIRI2	Mature Pollen
A01	23749473	23756219	-	14	Find_Circ	Pollen Mother Cells
A01	23749473	23756219	-	12	Find_Circ	Tetrads
A01	23749473	23756219	-	23	Find_Circ	Uninucleated Pollen
A01	23749473	23756219	-	54	Find_Circ	Binucleated Pollen
A01	23749473	23756219	-	63	Find_Circ	Mature Pollen
A01	24691284	24691396	-	2	Find_Circ	Mature Pollen
A01	25012266	25012410	-	8	Find_Circ	Uninucleated Pollen
A01	25012266	25012410	-	2	Find_Circ	Binucleated Pollen
A01	25012296	25012482	-	9	CIRI2	Uninucleated Pollen
A01	25012296	25012410	-	11	Find_Circ	Uninucleated Pollen
A01	25012296	25012410	-	3	Find_Circ	Binucleated Pollen
A01	25012368	25012518	-	3	CIRI2	Uninucleated Pollen
A01	25223665	25223788	-	3	Find_Circ	Uninucleated Pollen
A01	25350915	25353668	-	7	Find_Circ	Pollen Mother Cells
A01	25350915	25353668	-	3	Find_Circ	Tetrads
A01	25350915	25353668	-	4	Find_Circ	Uninucleated Pollen
A01	25351106	25353781	-	5	CIRI2	Pollen Mother Cells
A01	25352493	25355205	-	30	CIRI2	Pollen Mother Cells
A01	25352493	25355205	-	25	CIRI2	Tetrads
A01	25352493	25355205	-	15	CIRI2	Uninucleated Pollen
A01	25352718	25355447	-	43	CIRI2	Pollen Mother Cells
A01	25352718	25355447	-	35	CIRI2	Tetrads
A01	25352718	25355447	-	13	CIRI2	Uninucleated Pollen
A01	25508331	25513454	+	3	Find_Circ	Tetrads
A01	25510794	25515290	+	5	CIRI2	Tetrads
A01	25537022	25537166	-	2	Find_Circ	Mature Pollen
A01	25538843	25538946	+	2	Find_Circ	Binucleated Pollen
A01	25754315	25757446	-	15	CIRI2	Pollen Mother Cells
A01	25754315	25757446	-	11	CIRI2	Tetrads
A01	25754315	25757446	-	7	CIRI2	Binucleated Pollen
A01	25754315	25757446	-	7	CIRI2	Mature Pollen
A01	25754315	25757446	-	8	Find_Circ	Pollen Mother Cells
A01	25754315	25757446	-	8	Find_Circ	Tetrads
A01	25754315	25757446	-	3	Find_Circ	Uninucleated Pollen
A01	25754315	25757446	-	2	Find_Circ	Binucleated Pollen
A01	25754315	25757446	-	7	Find_Circ	Mature Pollen
A01	25951671	25951776	-	2	Find_Circ	Mature Pollen
A01	25952517	25952659	+	29	CIRI2	Mature Pollen
A01	25957553	25957679	-	2	Find_Circ	Mature Pollen
A01	26240961	26241090	+	2	Find_Circ	Mature Pollen
A01	26326223	26326331	-	3	Find_Circ	Uninucleated Pollen
A01	26372230	26375296	+	50	Find_Circ	Mature Pollen
A01	26372230	26375302	+	59	Find_Circ	Mature Pollen
A01	26441940	26442051	-	2	Find_Circ	Binucleated Pollen
A01	26787189	26797648	-	4	CIRI2	Pollen Mother Cells
A01	26787625	26808681	+	2	Find_Circ	Pollen Mother Cells
A01	26790210	26799959	+	3	Find_Circ	Tetrads
A01	26795444	26806886	-	7	CIRI2	Pollen Mother Cells
A01	26795444	26806886	-	15	CIRI2	Tetrads
A01	26795444	26806886	-	5	CIRI2	Uninucleated Pollen
A01	26795444	26806886	-	28	CIRI2	Binucleated Pollen
A01	26795444	26806886	-	9	CIRI2	Mature Pollen
A01	26795444	26806886	-	2	Find_Circ	Tetrads
A01	26795444	26815112	-	4	Find_Circ	Tetrads
A01	26795444	26815112	-	5	Find_Circ	Binucleated Pollen
A01	26795444	26815112	-	2	Find_Circ	Mature Pollen
A01	26806609	26814738	-	22	CIRI2	Pollen Mother Cells
A01	26806609	26814738	-	25	CIRI2	Tetrads
A01	26806609	26814738	-	14	CIRI2	Uninucleated Pollen
A01	26806609	26814738	-	63	CIRI2	Binucleated Pollen
A01	26806609	26814738	-	15	CIRI2	Mature Pollen
A01	26806609	26814738	-	9	Find_Circ	Pollen Mother Cells
A01	26806609	26814738	-	14	Find_Circ	Tetrads
A01	26806609	26814738	-	6	Find_Circ	Uninucleated Pollen
A01	26806609	26814738	-	33	Find_Circ	Binucleated Pollen
A01	26806609	26814738	-	6	Find_Circ	Mature Pollen
A01	27559365	27562417	-	2	Find_Circ	Tetrads
A01	27559365	27562417	-	2	Find_Circ	Uninucleated Pollen
A01	27559535	27562593	-	7	CIRI2	Mature Pollen
A01	27726958	27727091	+	2	Find_Circ	Uninucleated Pollen
A01	28463580	28463875	-	2	CIRI2RCExplorer2	Uninucleated Pollen
A01	28479178	28479320	+	2	Find_Circ	Tetrads
A01	28642373	28642474	-	2	Find_Circ	Pollen Mother Cells
A01	28642373	28642474	-	2	Find_Circ	Tetrads
A01	29466515	29466695	+	5	CIRI2	Tetrads
A01	29466515	29466695	+	4	CIRI2	Uninucleated Pollen
A01	29466515	29466695	+	5	Find_Circ	Tetrads
A01	29466515	29466695	+	3	Find_Circ	Uninucleated Pollen
A02	102565	102716	-	2	Find_Circ	Pollen Mother Cells
A02	106030	106152	-	2	Find_Circ	Uninucleated Pollen
A02	360645	360726	-	2	CIRI2RCExplorer2	Mature Pollen
A02	360645	360911	-	3	CIRI2	Uninucleated Pollen
A02	394607	395040	-	2	CIRI2RCExplorer2	Binucleated Pollen
A02	618575	621313	+	6	CIRI2	Binucleated Pollen
A02	618575	621313	+	10	CIRI2	Mature Pollen
A02	618575	621313	+	2	Find_Circ	Binucleated Pollen
A02	618575	621313	+	8	Find_Circ	Mature Pollen
A02	649883	656437	-	3	Find_Circ	Tetrads
A02	649883	656437	-	5	Find_Circ	Uninucleated Pollen
A02	649883	656437	-	5	Find_Circ	Binucleated Pollen
A02	653167	655659	+	6	CIRI2	Binucleated Pollen
A02	1210452	1210608	-	12	Find_Circ	Binucleated Pollen
A02	1252005	1252278	+	7	Find_Circ	Pollen Mother Cells
A02	1252005	1252278	+	6	Find_Circ	Tetrads
A02	1252005	1252278	+	4	Find_Circ	Uninucleated Pollen
A02	1252005	1252278	+	6	Find_Circ	Binucleated Pollen
A02	1252023	1252140	+	2	Find_Circ	Tetrads
A02	1760043	1760180	-	2	Find_Circ	Pollen Mother Cells
A02	1772834	1772948	-	3	Find_Circ	Mature Pollen
A02	2120595	2126888	-	32	CIRI2	Pollen Mother Cells
A02	2120595	2126888	-	36	CIRI2	Tetrads
A02	2120595	2126888	-	25	CIRI2	Uninucleated Pollen
A02	2120595	2126888	-	79	CIRI2	Binucleated Pollen
A02	2120595	2126888	-	10	CIRI2	Mature Pollen
A02	2606733	2613061	-	30	Find_Circ	Binucleated Pollen
A02	2732566	2733487	+	3	Find_Circ	Binucleated Pollen
A02	3461718	3462199	+	3	CIRI2RCExplorer2	Mature Pollen
A02	4173543	4174158	-	2	CIRI2RCExplorer2	Uninucleated Pollen
A02	4218572	4218707	+	4	Find_Circ	Tetrads
A02	4218572	4218707	+	2	Find_Circ	Uninucleated Pollen
A02	4281530	4281720	+	2	CIRI2	Pollen Mother Cells
A02	4281530	4281735	+	2	CIRI2	Pollen Mother Cells
A02	4281530	4281735	+	3	CIRI2	Binucleated Pollen
A02	5054268	5061500	-	5	CIRI2	Binucleated Pollen
A02	5740119	5740233	+	2	Find_Circ	Mature Pollen
A02	5760059	5760176	+	2	Find_Circ	Pollen Mother Cells
A02	5811006	5815590	+	7	Find_Circ	Mature Pollen
A02	6431137	6432106	-	4	Find_Circ	Uninucleated Pollen
A02	6480369	6487481	+	4	CIRI2	Binucleated Pollen
A02	6480369	6487481	+	3	CIRI2	Mature Pollen
A02	6480369	6483211	+	3	Find_Circ	Binucleated Pollen
A02	6480369	6483211	+	2	Find_Circ	Mature Pollen
A02	6627135	6627248	-	3	Find_Circ	Pollen Mother Cells
A02	6884784	6884897	-	2	Find_Circ	Binucleated Pollen
A02	8792457	8799795	-	24	CIRI2	Tetrads
A02	8792457	8799795	-	3	CIRI2	Uninucleated Pollen
A02	8792457	8799795	-	20	Find_Circ	Tetrads
A02	8792457	8799795	-	4	Find_Circ	Uninucleated Pollen
A02	8820925	8821085	+	2	Find_Circ	Uninucleated Pollen
A02	8820925	8821085	+	2	Find_Circ	Binucleated Pollen
A02	8820925	8821085	+	3	Find_Circ	Mature Pollen
A02	9497722	9498352	-	6	CIRI2	Mature Pollen
A02	9497722	9498352	-	2	Find_Circ	Mature Pollen
A02	9600685	9602418	-	2	CIRI2	Mature Pollen
A02	9600685	9602418	-	2	Find_Circ	Mature Pollen
A02	9638462	9638601	+	3	Find_Circ	Uninucleated Pollen
A02	9773456	9773572	+	2	Find_Circ	Pollen Mother Cells
A02	9773456	9773572	+	2	Find_Circ	Binucleated Pollen
A02	9773456	9773983	+	3	Find_Circ	Binucleated Pollen
A02	9990962	9993821	+	4	CIRI2	Uninucleated Pollen
A02	9992632	9992733	-	2	Find_Circ	Uninucleated Pollen
A02	10584470	10589609	+	3	Find_Circ	Binucleated Pollen
A02	10851083	10851543	+	2	CIRI2RCExplorer2	Pollen Mother Cells
A02	10851083	10851543	+	2	Find_Circ	Pollen Mother Cells
A02	11357948	11358056	-	3	Find_Circ	Binucleated Pollen
A02	11492339	11492441	+	2	Find_Circ	Tetrads
A02	12556713	12557482	+	2	CIRI2RCExplorer2	Pollen Mother Cells
A02	13202972	13222489	+	2	Find_Circ	Tetrads
A02	13202972	13222489	+	9	Find_Circ	Uninucleated Pollen
A02	13202972	13222489	+	5	Find_Circ	Binucleated Pollen
A02	13323747	13326320	+	7	CIRI2	Tetrads
A02	13570828	13571066	+	9	CIRI2	Uninucleated Pollen
A02	13570828	13571066	+	9	Find_Circ	Uninucleated Pollen
A02	13588976	13589651	-	2	Find_Circ	Pollen Mother Cells
A02	13650345	13686750	-	2	CIRI2	Mature Pollen
A02	14057022	14057132	+	2	Find_Circ	Tetrads
A02	14153915	14154431	-	10	CIRI2	Mature Pollen
A02	14153915	14154440	-	3	CIRI2	Mature Pollen
A02	14153915	14154431	-	5	Find_Circ	Mature Pollen
A02	15434732	15460949	+	3	CIRI2	Binucleated Pollen
A02	15756333	15768169	+	108	CIRI2	Pollen Mother Cells
A02	15756333	15768169	+	320	CIRI2	Tetrads
A02	15756333	15768397	+	3	CIRI2	Tetrads
A02	15756333	15768169	+	119	CIRI2	Uninucleated Pollen
A02	15756333	15768169	+	48	CIRI2	Binucleated Pollen
A02	15756333	15768169	+	11	CIRI2	Mature Pollen
A02	15756333	15768169	+	28	Find_Circ	Pollen Mother Cells
A02	15756333	15768169	+	68	Find_Circ	Tetrads
A02	15756333	15768169	+	22	Find_Circ	Uninucleated Pollen
A02	16266742	16266823	+	3	CIRI2RCExplorer2	Tetrads
A02	16287234	16287563	-	2	CIRI2	Binucleated Pollen
A02	17203925	17204051	-	2	Find_Circ	Tetrads
A02	17778384	17781933	+	8	CIRI2	Pollen Mother Cells
A02	17778384	17781933	+	11	CIRI2	Tetrads
A02	17778384	17781933	+	2	CIRI2	Mature Pollen
A02	17778384	17781933	+	50	Find_Circ	Pollen Mother Cells
A02	17778384	17781933	+	45	Find_Circ	Tetrads
A02	17778384	17781933	+	3	Find_Circ	Mature Pollen
A02	18458643	18458806	+	2	CIRI2	Binucleated Pollen
A02	18518852	18521441	+	4	CIRI2	Pollen Mother Cells
A02	18518852	18521441	+	4	CIRI2	Tetrads
A02	18518852	18521441	+	5	CIRI2	Uninucleated Pollen
A02	19768159	19768342	+	2	Find_Circ	Uninucleated Pollen
A02	20850610	20850710	-	4	Find_Circ	Uninucleated Pollen
A02	23068438	23102570	+	3	CIRI2	Pollen Mother Cells
A02	23068438	23102570	+	4	CIRI2	Tetrads
A02	23068438	23102570	+	17	CIRI2	Uninucleated Pollen
A02	23068438	23102570	+	6	CIRI2	Binucleated Pollen
A02	23068596	23095857	+	2	Find_Circ	Tetrads
A02	23068596	23095857	+	7	Find_Circ	Uninucleated Pollen
A02	23492500	23535392	+	5	Find_Circ	Uninucleated Pollen
A02	23500427	23502428	+	9	Find_Circ	Uninucleated Pollen
A02	23701956	23702045	+	2	CIRI2RCExplorer2	Tetrads
A02	23831630	23831753	-	2	Find_Circ	Uninucleated Pollen
A02	23831630	23831759	-	2	Find_Circ	Uninucleated Pollen
A02	23831630	23831744	-	3	Find_Circ	Binucleated Pollen
A02	23831630	23831747	-	2	Find_Circ	Binucleated Pollen
A02	24071851	24077039	+	6	CIRI2	Pollen Mother Cells
A02	24071851	24077039	+	9	CIRI2	Tetrads
A02	24071851	24077039	+	6	CIRI2	Uninucleated Pollen
A02	24071851	24077039	+	2	Find_Circ	Tetrads
A02	24071851	24077039	+	3	Find_Circ	Uninucleated Pollen
A02	24071856	24077039	+	2	CIRI2	Pollen Mother Cells
A02	24071856	24077039	+	2	CIRI2	Tetrads
A02	24071997	24077039	+	3	CIRI2	Tetrads
A02	24627358	24641914	-	2	CIRI2	Mature Pollen
A02	24720394	24722490	-	3	CIRI2	Pollen Mother Cells
A02	24720394	24722490	-	3	Find_Circ	Pollen Mother Cells
A02	24720394	24722490	-	2	Find_Circ	Uninucleated Pollen
A02	24720523	24722319	-	3	CIRI2	Tetrads
A02	24720523	24722490	-	3	CIRI2	Uninucleated Pollen
A02	24720523	24722319	-	3	Find_Circ	Tetrads
A02	24720523	24722490	-	3	Find_Circ	Uninucleated Pollen
A02	24724019	24727994	-	4	CIRI2	Pollen Mother Cells
A02	24724019	24727994	-	5	CIRI2	Tetrads
A02	24724019	24727994	-	3	Find_Circ	Pollen Mother Cells
A02	24724019	24731340	-	4	Find_Circ	Tetrads
A02	24724081	24727994	-	40	CIRI2	Pollen Mother Cells
A02	24724081	24727994	-	46	CIRI2	Tetrads
A02	24724081	24727994	-	20	CIRI2	Uninucleated Pollen
A02	24724081	24727994	-	9	CIRI2	Binucleated Pollen
A02	24724081	24727994	-	5	CIRI2	Mature Pollen
A02	24724081	24731340	-	15	Find_Circ	Pollen Mother Cells
A02	24724081	24727994	-	14	Find_Circ	Tetrads
A02	24724081	24731340	-	21	Find_Circ	Tetrads
A02	24724081	24731340	-	11	Find_Circ	Uninucleated Pollen
A02	24724081	24731340	-	4	Find_Circ	Mature Pollen
A02	24729743	24731801	-	8	Find_Circ	Pollen Mother Cells
A02	24729743	24731801	-	5	Find_Circ	Tetrads
A02	24729743	24731801	-	11	Find_Circ	Uninucleated Pollen
A02	25095292	25095403	+	2	Find_Circ	Pollen Mother Cells
A02	25965449	25965572	-	3	Find_Circ	Tetrads
A02	26044825	26081770	+	9	Find_Circ	Binucleated Pollen
A02	26048100	26076408	+	2	CIRI2	Uninucleated Pollen
A02	26074214	26092992	+	3	CIRI2	Binucleated Pollen
A02	27201962	27202157	-	2	Find_Circ	Mature Pollen
A02	27810154	27810337	+	2	Find_Circ	Binucleated Pollen
A02	28216542	28251490	+	2	Find_Circ	Pollen Mother Cells
A02	28331863	28332004	+	2	Find_Circ	Uninucleated Pollen
A02	28503849	28503972	+	9	CIRI2RCExplorer2	Pollen Mother Cells
A02	28503849	28503972	+	7	CIRI2RCExplorer2	Tetrads
A02	28503849	28503972	+	9	CIRI2RCExplorer2	Uninucleated Pollen
A02	28503849	28503972	+	2	CIRI2RCExplorer2	Binucleated Pollen
A02	28529313	28549669	-	91	CIRI2	Pollen Mother Cells
A02	28529313	28562897	-	82	CIRI2	Pollen Mother Cells
A02	28529313	28549669	-	74	CIRI2	Tetrads
A02	28529313	28562897	-	64	CIRI2	Tetrads
A02	28529313	28549669	-	34	CIRI2	Uninucleated Pollen
A02	28529313	28562897	-	26	CIRI2	Uninucleated Pollen
A02	28738506	28738637	+	2	Find_Circ	Uninucleated Pollen
A02	28785359	28795662	+	3	CIRI2	Mature Pollen
A02	29096948	29097543	+	2	CIRI2RCExplorer2	Binucleated Pollen
A02	29096948	29097543	+	2	Find_Circ	Binucleated Pollen
A02	29100094	29100318	+	2	Find_Circ	Uninucleated Pollen
A02	29715873	29740927	-	5	CIRI2	Uninucleated Pollen
A02	29814377	29814493	+	2	Find_Circ	Uninucleated Pollen
A02	29832890	29833105	-	2	Find_Circ	Tetrads
A02	30416395	30422214	-	2	Find_Circ	Tetrads
A02	30416395	30422214	-	4	Find_Circ	Binucleated Pollen
A02	30416395	30422214	-	4	Find_Circ	Mature Pollen
A02	30654399	30654848	+	2	CIRI2RCExplorer2	Tetrads
A02	31077771	31077889	-	3	Find_Circ	Uninucleated Pollen
A02	31405835	31405989	-	2	Find_Circ	Pollen Mother Cells
A02	31427244	31427362	+	2	Find_Circ	Tetrads
A03	57113	57253	-	2	Find_Circ	Pollen Mother Cells
A03	57113	57253	-	3	Find_Circ	Binucleated Pollen
A03	995407	995540	-	2	Find_Circ	Uninucleated Pollen
A03	1059058	1059225	+	2	Find_Circ	Tetrads
A03	1309417	1309521	-	2	Find_Circ	Binucleated Pollen
A03	1325234	1331944	-	2	Find_Circ	Uninucleated Pollen
A03	1596152	1596304	-	2	Find_Circ	Uninucleated Pollen
A03	1701212	1702951	+	2	CIRI2	Binucleated Pollen
A03	1726220	1726341	+	3	Find_Circ	Pollen Mother Cells
A03	1972950	1973522	-	3	CIRI2	Pollen Mother Cells
A03	2352475	2352582	+	2	Find_Circ	Pollen Mother Cells
A03	2479526	2479644	+	2	Find_Circ	Tetrads
A03	2568666	2568816	-	2	CIRI2RCExplorer2	Uninucleated Pollen
A03	2568666	2568816	-	2	Find_Circ	Uninucleated Pollen
A03	2793795	2794024	-	4	Find_Circ	Pollen Mother Cells
A03	2793795	2794024	-	2	Find_Circ	Tetrads
A03	2793795	2794024	-	2	Find_Circ	Uninucleated Pollen
A03	2892720	2892846	+	3	Find_Circ	Mature Pollen
A03	2953672	2953801	+	2	Find_Circ	Mature Pollen
A03	2987537	2998811	+	2	CIRI2	Tetrads
A03	2988366	2995559	-	18	Find_Circ	Pollen Mother Cells
A03	2988366	2995559	-	22	Find_Circ	Tetrads
A03	2988366	2995559	-	18	Find_Circ	Uninucleated Pollen
A03	2988366	2995559	-	21	Find_Circ	Binucleated Pollen
A03	2988786	2995979	+	2	Find_Circ	Pollen Mother Cells
A03	2988786	2995979	+	5	Find_Circ	Binucleated Pollen
A03	2992227	2996554	+	2	CIRI2	Binucleated Pollen
A03	3092161	3092302	+	3	CIRI2	Binucleated Pollen
A03	3325550	3328481	+	2	CIRI2RCExplorer2	Binucleated Pollen
A03	3325550	3328481	+	2	Find_Circ	Binucleated Pollen
A03	3341497	3354589	-	3	Find_Circ	Pollen Mother Cells
A03	3341497	3354589	-	3	Find_Circ	Tetrads
A03	3341497	3354589	-	8	Find_Circ	Uninucleated Pollen
A03	3341497	3354589	-	13	Find_Circ	Binucleated Pollen
A03	3352499	3354831	-	14	CIRI2	Pollen Mother Cells
A03	3352499	3354831	-	11	CIRI2	Tetrads
A03	3352499	3354831	-	19	CIRI2	Uninucleated Pollen
A03	3352499	3354831	-	17	CIRI2	Binucleated Pollen
A03	3352499	3354831	-	8	CIRI2	Mature Pollen
A03	3603042	3608773	-	12	CIRI2	Pollen Mother Cells
A03	3603042	3608773	-	5	CIRI2	Tetrads
A03	3603042	3608773	-	23	CIRI2	Uninucleated Pollen
A03	3603042	3608773	-	27	CIRI2	Binucleated Pollen
A03	3603042	3608773	-	5	CIRI2	Mature Pollen
A03	3908910	3909141	+	68	CIRI2	Mature Pollen
A03	3908910	3909141	+	60	Find_Circ	Mature Pollen
A03	4145578	4146699	-	2	CIRI2RCExplorer2	Uninucleated Pollen
A03	4145578	4146699	-	2	Find_Circ	Tetrads
A03	4277973	4278686	+	3	CIRI2RCExplorer2	Uninucleated Pollen
A03	4277973	4278686	+	3	Find_Circ	Uninucleated Pollen
A03	4289562	4289671	+	2	Find_Circ	Pollen Mother Cells
A03	4736377	4745424	-	21	Find_Circ	Pollen Mother Cells
A03	4736377	4745430	-	11	Find_Circ	Pollen Mother Cells
A03	4736377	4745424	-	20	Find_Circ	Tetrads
A03	4736377	4745430	-	13	Find_Circ	Tetrads
A03	4736377	4745424	-	9	Find_Circ	Uninucleated Pollen
A03	4736377	4745430	-	10	Find_Circ	Uninucleated Pollen
A03	4736377	4745424	-	29	Find_Circ	Binucleated Pollen
A03	4736377	4745430	-	10	Find_Circ	Binucleated Pollen
A03	4736377	4745424	-	7	Find_Circ	Mature Pollen
A03	4736377	4745430	-	4	Find_Circ	Mature Pollen
A03	4737378	4746474	-	23	Find_Circ	Pollen Mother Cells
A03	4737378	4746474	-	19	Find_Circ	Tetrads
A03	4737378	4746474	-	21	Find_Circ	Uninucleated Pollen
A03	4737378	4746474	-	38	Find_Circ	Binucleated Pollen
A03	4737378	4746474	-	17	Find_Circ	Mature Pollen
A03	4811962	4813291	-	3	Find_Circ	Uninucleated Pollen
A03	4883098	4902002	+	10	CIRI2	Pollen Mother Cells
A03	4883098	4902002	+	11	CIRI2	Tetrads
A03	4883098	4902002	+	14	CIRI2	Uninucleated Pollen
A03	5213779	5216519	-	2	Find_Circ	Uninucleated Pollen
A03	5226082	5231819	-	10	CIRI2	Tetrads
A03	5591302	5591430	-	3	Find_Circ	Binucleated Pollen
A03	5712452	5712809	-	2	CIRI2	Uninucleated Pollen
A03	5712452	5713124	-	3	CIRI2	Uninucleated Pollen
A03	5719247	5739486	+	2	CIRI2	Uninucleated Pollen
A03	5719247	5739495	+	3	CIRI2	Binucleated Pollen
A03	5729012	5729145	+	3	Find_Circ	Uninucleated Pollen
A03	5729012	5729145	+	2	Find_Circ	Binucleated Pollen
A03	5938779	5938892	-	2	Find_Circ	Mature Pollen
A03	6229884	6233242	+	6	Find_Circ	Uninucleated Pollen
A03	6229884	6233242	+	16	Find_Circ	Binucleated Pollen
A03	6229884	6233242	+	14	Find_Circ	Mature Pollen
A03	6483406	6489892	+	24	Find_Circ	Binucleated Pollen
A03	7519306	7523941	-	12	Find_Circ	Pollen Mother Cells
A03	7519306	7523941	-	9	Find_Circ	Tetrads
A03	7519306	7523941	-	2	Find_Circ	Uninucleated Pollen
A03	7794429	7818469	+	13	Find_Circ	Uninucleated Pollen
A03	7794561	7818694	+	4	Find_Circ	Pollen Mother Cells
A03	8021759	8024304	-	2	Find_Circ	Binucleated Pollen
A03	8021829	8024296	+	4	CIRI2	Pollen Mother Cells
A03	8021829	8024296	+	21	CIRI2	Tetrads
A03	8021829	8024296	+	6	CIRI2	Uninucleated Pollen
A03	9162741	9162931	-	2	Find_Circ	Uninucleated Pollen
A03	9356959	9361826	+	42	CIRI2	Pollen Mother Cells
A03	9356959	9361826	+	123	CIRI2	Tetrads
A03	9356959	9361826	+	7	CIRI2	Uninucleated Pollen
A03	9356959	9361826	+	34	CIRI2	Binucleated Pollen
A03	9356959	9361826	+	113	CIRI2	Mature Pollen
A03	9356959	9361826	+	24	Find_Circ	Pollen Mother Cells
A03	9356959	9361826	+	76	Find_Circ	Tetrads
A03	9356959	9361826	+	3	Find_Circ	Uninucleated Pollen
A03	9356959	9361826	+	18	Find_Circ	Binucleated Pollen
A03	9356959	9361826	+	58	Find_Circ	Mature Pollen
A03	9466515	9470702	+	9	CIRI2	Tetrads
A03	9632242	9632305	+	2	CIRI2RCExplorer2	Tetrads
A03	9632242	9632305	+	2	CIRI2RCExplorer2	Binucleated Pollen
A03	9632242	9632305	+	2	CIRI2RCExplorer2	Mature Pollen
A03	9632430	9632810	+	4	CIRI2RCExplorer2	Uninucleated Pollen
A03	9632430	9632493	+	2	CIRI2RCExplorer2	Binucleated Pollen
A03	9632587	9632650	+	2	CIRI2RCExplorer2	Tetrads
A03	9632587	9632650	+	2	CIRI2RCExplorer2	Binucleated Pollen
A03	9633366	9633429	+	4	CIRI2RCExplorer2	Pollen Mother Cells
A03	9633366	9633429	+	5	CIRI2RCExplorer2	Tetrads
A03	9633366	9633429	+	14	CIRI2RCExplorer2	Binucleated Pollen
A03	9633366	9633429	+	7	CIRI2RCExplorer2	Mature Pollen
A03	9633510	9633573	+	5	CIRI2RCExplorer2	Tetrads
A03	9633510	9633573	+	4	CIRI2RCExplorer2	Uninucleated Pollen
A03	9633510	9633573	+	11	CIRI2RCExplorer2	Binucleated Pollen
A03	9633510	9633573	+	5	CIRI2RCExplorer2	Mature Pollen
A03	9636826	9639846	+	2	Find_Circ	Uninucleated Pollen
A03	9931572	9931725	-	2	Find_Circ	Mature Pollen
A03	10001837	10001944	-	2	Find_Circ	Uninucleated Pollen
A03	10295182	10295300	+	5	Find_Circ	Mature Pollen
A03	10622760	10622920	-	42	CIRI2	Mature Pollen
A03	10760453	10760564	+	2	Find_Circ	Uninucleated Pollen
A03	10916343	10916473	+	2	Find_Circ	Uninucleated Pollen
A03	11912356	11912476	-	3	Find_Circ	Mature Pollen
A03	11976392	11976513	+	2	Find_Circ	Binucleated Pollen
A03	11976392	11976513	+	3	Find_Circ	Mature Pollen
A03	12701464	12701662	-	3	CIRI2	Mature Pollen
A03	12868658	12868832	-	2	Find_Circ	Uninucleated Pollen
A03	13226500	13226600	+	2	Find_Circ	Uninucleated Pollen
A03	14159143	14159224	-	2	CIRI2RCExplorer2	Binucleated Pollen
A03	14411642	14415988	+	12	Find_Circ	Tetrads
A03	14456478	14456586	+	2	Find_Circ	Binucleated Pollen
A03	14490521	14495355	+	3	CIRI2	Binucleated Pollen
A03	14544582	14544807	+	3	CIRI2	Uninucleated Pollen
A03	14544582	14544807	+	2	Find_Circ	Uninucleated Pollen
A03	14743975	14744113	+	3	CIRI2	Uninucleated Pollen
A03	14743975	14744113	+	3	Find_Circ	Uninucleated Pollen
A03	15085478	15086751	+	2	CIRI2RCExplorer2	Uninucleated Pollen
A03	15085478	15086751	+	2	Find_Circ	Uninucleated Pollen
A03	15254021	15254249	+	2	CIRI2	Mature Pollen
A03	15254048	15254156	+	2	Find_Circ	Mature Pollen
A03	15254065	15254233	+	10	Find_Circ	Mature Pollen
A03	15299779	15302566	+	13	CIRI2	Binucleated Pollen
A03	15342103	15342216	+	2	Find_Circ	Mature Pollen
A03	15350119	15350315	-	2	Find_Circ	Uninucleated Pollen
A03	16233934	16234102	-	2	Find_Circ	Pollen Mother Cells
A03	16463618	16463723	+	2	Find_Circ	Uninucleated Pollen
A03	16540554	16540734	+	5	CIRI2	Mature Pollen
A03	16540554	16540734	+	5	Find_Circ	Mature Pollen
A03	16540782	16540980	-	6	CIRI2	Mature Pollen
A03	16959887	16959987	-	3	Find_Circ	Pollen Mother Cells
A03	16969206	16972852	+	3	Find_Circ	Uninucleated Pollen
A03	17403136	17403289	+	2	Find_Circ	Uninucleated Pollen
A03	17516331	17516438	+	2	Find_Circ	Uninucleated Pollen
A03	17706117	17706420	+	2	CIRI2	Mature Pollen
A03	17706127	17706420	+	10	CIRI2	Mature Pollen
A03	17706257	17706416	+	4	Find_Circ	Mature Pollen
A03	17733112	17733263	+	2	CIRI2	Uninucleated Pollen
A03	17850455	17860814	-	5	CIRI2	Pollen Mother Cells
A03	17850455	17860814	-	3	CIRI2	Tetrads
A03	17850455	17872092	-	2	CIRI2	Tetrads
A03	17850455	17860737	-	3	CIRI2	Uninucleated Pollen
A03	17850455	17860814	-	3	CIRI2	Uninucleated Pollen
A03	17850455	17872092	-	2	CIRI2	Uninucleated Pollen
A03	17850455	17860737	-	5	CIRI2	Binucleated Pollen
A03	17850455	17860814	-	4	CIRI2	Binucleated Pollen
A03	17850482	17861033	+	2	Find_Circ	Pollen Mother Cells
A03	17889716	17893771	+	2	CIRI2	Pollen Mother Cells
A03	17889716	17893771	+	9	CIRI2	Tetrads
A03	17889716	17893771	+	5	CIRI2	Uninucleated Pollen
A03	17892523	17895460	+	19	CIRI2	Pollen Mother Cells
A03	17892523	17895460	+	57	CIRI2	Tetrads
A03	17892523	17895460	+	18	CIRI2	Uninucleated Pollen
A03	17892523	17895460	+	12	Find_Circ	Tetrads
A03	17894677	17894804	+	3	Find_Circ	Uninucleated Pollen
A03	18064198	18066467	+	2	Find_Circ	Binucleated Pollen
A03	18100856	18119630	+	2	CIRI2	Pollen Mother Cells
A03	18100856	18119630	+	2	CIRI2	Mature Pollen
A03	18104056	18122868	+	2	CIRI2	Mature Pollen
A03	18160519	18160675	-	3	Find_Circ	Uninucleated Pollen
A03	18804932	18805062	+	3	Find_Circ	Mature Pollen
A03	18804934	18805073	+	4	Find_Circ	Mature Pollen
A03	18810539	18833423	+	7	CIRI2	Pollen Mother Cells
A03	18810539	18833423	+	2	CIRI2	Tetrads
A03	19253447	19261316	-	11	Find_Circ	Uninucleated Pollen
A03	20602501	20602627	+	2	Find_Circ	Tetrads
A03	20603069	20603123	-	2	CIRI2RCExplorer2	Pollen Mother Cells
A03	20874452	20878288	-	2	CIRI2	Binucleated Pollen
A03	20874452	20878288	-	47	Find_Circ	Tetrads
A03	20874452	20878288	-	103	Find_Circ	Binucleated Pollen
A03	20875120	20878940	-	383	CIRI2	Pollen Mother Cells
A03	20875120	20878940	-	262	CIRI2	Tetrads
A03	20875120	20878940	-	349	CIRI2	Uninucleated Pollen
A03	20875120	20878940	-	977	CIRI2	Binucleated Pollen
A03	20875120	20878940	-	147	CIRI2	Mature Pollen
A03	20875120	20878940	-	601	Find_Circ	Binucleated Pollen
A03	20933802	20933943	+	2	CIRI2	Pollen Mother Cells
A03	21111113	21111822	+	2	CIRI2RCExplorer2	Binucleated Pollen
A03	21136473	21136605	-	2	Find_Circ	Binucleated Pollen
A03	21136473	21136605	-	11	Find_Circ	Mature Pollen
A03	21177449	21181573	-	64	CIRI2	Pollen Mother Cells
A03	21177449	21181573	-	65	CIRI2	Tetrads
A03	21177449	21181573	-	106	CIRI2	Uninucleated Pollen
A03	21177449	21181573	-	153	CIRI2	Binucleated Pollen
A03	21177449	21181573	-	30	CIRI2	Mature Pollen
A03	21255720	21256104	+	3	Find_Circ	Pollen Mother Cells
A03	21663078	21663195	-	2	Find_Circ	Tetrads
A03	21688208	21696783	+	28	Find_Circ	Pollen Mother Cells
A03	21688208	21696783	+	28	Find_Circ	Tetrads
A03	21688208	21696783	+	18	Find_Circ	Uninucleated Pollen
A03	21688208	21696783	+	23	Find_Circ	Binucleated Pollen
A03	21688208	21696783	+	38	Find_Circ	Mature Pollen
A03	21808485	21808730	-	2	CIRI2	Mature Pollen
A03	21844628	21844795	+	2	Find_Circ	Uninucleated Pollen
A03	21895541	21901625	-	1778	Find_Circ	Mature Pollen
A03	22131448	22131609	+	2	CIRI2	Pollen Mother Cells
A03	22243069	22243174	+	2	Find_Circ	Binucleated Pollen
A03	23522915	23523092	+	2	CIRI2RCExplorer2	Binucleated Pollen
A03	24023326	24023437	+	2	Find_Circ	Pollen Mother Cells
A03	24023817	24024008	+	3	CIRI2	Pollen Mother Cells
A03	24023817	24024008	+	5	CIRI2	Tetrads
A03	24023817	24024008	+	11	CIRI2	Uninucleated Pollen
A03	24023817	24024008	+	17	CIRI2	Binucleated Pollen
A03	24023817	24024008	+	4	Find_Circ	Uninucleated Pollen
A03	24023817	24024008	+	2	Find_Circ	Binucleated Pollen
A03	24023839	24024008	+	2	CIRI2	Binucleated Pollen
A03	24024230	24024411	+	3	CIRI2	Uninucleated Pollen
A03	26290543	26290973	-	4	CIRI2	Pollen Mother Cells
A03	26290543	26290967	-	3	CIRI2	Binucleated Pollen
A03	26290543	26290967	-	2	CIRI2	Mature Pollen
A03	26290870	26290976	-	3	Find_Circ	Pollen Mother Cells
A03	26290870	26290976	-	2	Find_Circ	Binucleated Pollen
A03	26290870	26290976	-	2	Find_Circ	Mature Pollen
A03	26345209	26345356	+	2	Find_Circ	Uninucleated Pollen
A03	26628693	26628831	-	2	Find_Circ	Pollen Mother Cells
A03	26792811	26792888	-	2	CIRI2RCExplorer2	Uninucleated Pollen
A03	26830778	26830893	-	2	Find_Circ	Tetrads
A03	26991750	27002936	-	2	Find_Circ	Uninucleated Pollen
A03	27434386	27434438	-	2	CIRI2RCExplorer2	Tetrads
A03	27811949	27812064	+	2	Find_Circ	Mature Pollen
A03	27815373	27815493	+	2	Find_Circ	Tetrads
A03	27815448	27815622	+	2	Find_Circ	Uninucleated Pollen
A03	27815493	27815613	+	2	Find_Circ	Tetrads
A03	27815547	27815670	+	2	Find_Circ	Pollen Mother Cells
A03	27815547	27815670	+	7	Find_Circ	Tetrads
A03	27815613	27815724	+	2	Find_Circ	Pollen Mother Cells
A03	27815670	27815778	+	2	Find_Circ	Pollen Mother Cells
A03	27832769	27832886	+	3	Find_Circ	Pollen Mother Cells
A03	28452013	28452618	+	2	CIRI2RCExplorer2	Binucleated Pollen
A03	28452013	28452618	+	2	Find_Circ	Binucleated Pollen
A03	29056712	29065460	-	21	CIRI2	Pollen Mother Cells
A03	29056712	29065460	-	14	CIRI2	Tetrads
A03	29077508	29078248	+	3	CIRI2	Binucleated Pollen
A03	29103094	29103146	+	2	CIRI2RCExplorer2	Uninucleated Pollen
A03	29219496	29219608	+	2	Find_Circ	Binucleated Pollen
A03	29369477	29372597	-	2	Find_Circ	Uninucleated Pollen
A03	29661934	29662261	+	2	CIRI2	Binucleated Pollen
A03	29661934	29662261	+	4	CIRI2	Mature Pollen
A03	29670445	29670553	+	2	Find_Circ	Mature Pollen
A03	29670451	29670553	+	4	Find_Circ	Binucleated Pollen
A03	29670706	29670921	+	2	Find_Circ	Binucleated Pollen
A03	29670765	29670942	+	3	Find_Circ	Binucleated Pollen
A03	30073278	30073497	+	2	CIRI2	Binucleated Pollen
A03	31174323	31174480	+	2	Find_Circ	Tetrads
A03	31401972	31402116	+	2	CIRI2	Tetrads
A03	31746363	31747256	+	2	CIRI2RCExplorer2	Uninucleated Pollen
A03	31746363	31747256	+	2	Find_Circ	Uninucleated Pollen
A03	31979372	31979477	+	2	Find_Circ	Pollen Mother Cells
A03	32894578	32902588	-	4	CIRI2	Mature Pollen
A04	297917	299490	+	2	Find_Circ	Uninucleated Pollen
A04	487489	487638	+	2	CIRI2	Mature Pollen
A04	768233	768334	-	3	Find_Circ	Uninucleated Pollen
A04	1205541	1205661	+	2	Find_Circ	Tetrads
A04	1206641	1206746	-	2	Find_Circ	Uninucleated Pollen
A04	1429791	1429939	-	2	Find_Circ	Tetrads
A04	2647325	2647460	-	2	Find_Circ	Uninucleated Pollen
A04	2920338	2921690	-	2	Find_Circ	Tetrads
A04	2930784	2941550	-	46	CIRI2	Pollen Mother Cells
A04	2930784	2941550	-	38	CIRI2	Tetrads
A04	2930784	2941550	-	29	CIRI2	Uninucleated Pollen
A04	2930784	2941550	-	92	CIRI2	Binucleated Pollen
A04	2930784	2941550	-	42	CIRI2	Mature Pollen
A04	2930784	2941550	-	22	Find_Circ	Pollen Mother Cells
A04	2930784	2941550	-	18	Find_Circ	Tetrads
A04	2930784	2941550	-	21	Find_Circ	Uninucleated Pollen
A04	2930784	2941550	-	52	Find_Circ	Binucleated Pollen
A04	2930784	2941550	-	33	Find_Circ	Mature Pollen
A04	2931448	2942096	-	28	Find_Circ	Uninucleated Pollen
A04	2931448	2942096	-	74	Find_Circ	Binucleated Pollen
A04	2932465	2943240	-	4	Find_Circ	Pollen Mother Cells
A04	2932465	2943240	-	6	Find_Circ	Tetrads
A04	3406803	3423985	-	7	CIRI2	Pollen Mother Cells
A04	3406803	3423985	-	8	CIRI2	Tetrads
A04	3406803	3423985	-	13	CIRI2	Binucleated Pollen
A04	5314546	5316947	+	3	Find_Circ	Uninucleated Pollen
A04	5665716	5665827	+	2	Find_Circ	Binucleated Pollen
A04	6229979	6230135	-	2	Find_Circ	Tetrads
A04	7883090	7883289	-	3	CIRI2	Binucleated Pollen
A04	8026952	8031021	-	2	Find_Circ	Pollen Mother Cells
A04	8026952	8031021	-	3	Find_Circ	Tetrads
A04	8893804	8893946	-	3	CIRI2	Tetrads
A04	9451137	9474511	-	5	CIRI2	Pollen Mother Cells
A04	9451137	9474511	-	7	CIRI2	Tetrads
A04	9478339	9478447	-	2	Find_Circ	Tetrads
A04	9478339	9478447	-	3	Find_Circ	Binucleated Pollen
A04	9478339	9478447	-	2	Find_Circ	Mature Pollen
A04	9478754	9478898	+	2	Find_Circ	Tetrads
A04	9478754	9478898	+	2	Find_Circ	Mature Pollen
A04	9487525	9488053	+	2	Find_Circ	Uninucleated Pollen
A04	9734332	9734479	-	2	CIRI2	Mature Pollen
A04	9734332	9734479	-	2	Find_Circ	Mature Pollen
A04	9734348	9734467	-	4	Find_Circ	Mature Pollen
A04	9982373	9985089	-	3	Find_Circ	Uninucleated Pollen
A04	10261867	10266095	+	2	Find_Circ	Pollen Mother Cells
A04	10337110	10338315	-	2	Find_Circ	Mature Pollen
A04	11330996	11332737	-	2	CIRI2RCExplorer2	Pollen Mother Cells
A04	11693496	11697004	-	3	Find_Circ	Pollen Mother Cells
A04	11693711	11697275	-	6	Find_Circ	Pollen Mother Cells
A04	12209168	12209340	+	2	Find_Circ	Binucleated Pollen
A04	12570119	12580868	-	4	Find_Circ	Pollen Mother Cells
A04	12570119	12580868	-	32	Find_Circ	Tetrads
A04	12570119	12580868	-	3	Find_Circ	Uninucleated Pollen
A04	12570674	12576217	-	10	CIRI2	Pollen Mother Cells
A04	12570674	12576217	-	78	CIRI2	Tetrads
A04	12570674	12576217	-	29	CIRI2	Uninucleated Pollen
A04	12646363	12646466	+	2	CIRI2RCExplorer2	Binucleated Pollen
A04	13289667	13289775	+	2	Find_Circ	Binucleated Pollen
A04	13399309	13399421	+	3	Find_Circ	Mature Pollen
A04	14270266	14270430	-	2	Find_Circ	Tetrads
A04	14349288	14349443	-	2	Find_Circ	Pollen Mother Cells
A04	14391977	14392166	+	3	CIRI2	Binucleated Pollen
A04	14619523	14625396	+	2	CIRI2	Pollen Mother Cells
A04	14619523	14625396	+	5	CIRI2	Tetrads
A04	14619523	14625396	+	9	CIRI2	Uninucleated Pollen
A04	14619523	14625396	+	7	Find_Circ	Uninucleated Pollen
A04	15448633	15448810	-	2	Find_Circ	Binucleated Pollen
A04	15783694	15801194	+	2	CIRI2	Pollen Mother Cells
A04	15783694	15801194	+	3	CIRI2	Tetrads
A04	16078348	16101812	-	3	Find_Circ	Uninucleated Pollen
A04	16484311	16484456	+	2	Find_Circ	Binucleated Pollen
A04	17283711	17288789	+	12	CIRI2	Mature Pollen
A04	17349624	17349735	+	2	Find_Circ	Mature Pollen
A04	17805020	17805127	-	2	Find_Circ	Uninucleated Pollen
A04	18001271	18001826	+	2	Find_Circ	Pollen Mother Cells
A04	18093608	18093761	-	3	Find_Circ	Mature Pollen
A04	18484954	18485778	-	2	Find_Circ	Binucleated Pollen
A04	18650138	18650304	+	11	Find_Circ	Pollen Mother Cells
A04	18650138	18650304	+	7	Find_Circ	Tetrads
A04	18650138	18650304	+	7	Find_Circ	Uninucleated Pollen
A04	18815224	18815327	-	4	Find_Circ	Pollen Mother Cells
A04	19006083	19006189	-	3	Find_Circ	Tetrads
A04	19655375	19656374	+	2	CIRI2RCExplorer2	Binucleated Pollen
A04	19655375	19656374	+	2	CIRI2	Binucleated Pollen
A04	19655600	19656374	+	2	CIRI2RCExplorer2	Pollen Mother Cells
A04	19702539	19705479	-	44	CIRI2	Pollen Mother Cells
A04	19702539	19705479	-	192	CIRI2	Tetrads
A04	19702539	19705479	-	25	CIRI2	Uninucleated Pollen
A04	19702539	19705479	-	8	CIRI2	Binucleated Pollen
A04	19702539	19705479	-	10	CIRI2	Mature Pollen
A04	19702539	19705479	-	39	Find_Circ	Pollen Mother Cells
A04	19702539	19705479	-	176	Find_Circ	Tetrads
A04	19702539	19705479	-	27	Find_Circ	Uninucleated Pollen
A04	19702539	19705479	-	8	Find_Circ	Binucleated Pollen
A04	19702539	19705479	-	9	Find_Circ	Mature Pollen
A04	19855808	19857880	-	2	Find_Circ	Mature Pollen
A04	19867982	19898236	+	5	CIRI2	Binucleated Pollen
A04	19867982	19898236	+	3	Find_Circ	Binucleated Pollen
A04	20103148	20103272	-	2	Find_Circ	Binucleated Pollen
A04	20214281	20217974	+	2	CIRI2RCExplorer2	Binucleated Pollen
A04	20261028	20261115	+	2	CIRI2RCExplorer2	Uninucleated Pollen
A04	20566182	20566561	-	2	Find_Circ	Uninucleated Pollen
A04	21781860	21781991	+	3	Find_Circ	Uninucleated Pollen
A05	1044093	1044247	-	2	Find_Circ	Mature Pollen
A05	1457436	1462586	-	34	CIRI2	Pollen Mother Cells
A05	1457436	1462586	-	26	CIRI2	Tetrads
A05	1457436	1462586	-	18	CIRI2	Uninucleated Pollen
A05	1457436	1462586	-	48	CIRI2	Binucleated Pollen
A05	1457436	1462586	-	18	CIRI2	Mature Pollen
A05	1562236	1565153	-	17	CIRI2	Uninucleated Pollen
A05	1562236	1568141	-	2	CIRI2	Uninucleated Pollen
A05	1562236	1565153	-	6	CIRI2	Binucleated Pollen
A05	1562236	1565153	-	77	Find_Circ	Uninucleated Pollen
A05	1709296	1709497	-	2	Find_Circ	Binucleated Pollen
A05	1722006	1722167	+	2	Find_Circ	Binucleated Pollen
A05	2208180	2209297	+	2	CIRI2RCExplorer2	Uninucleated Pollen
A05	2208180	2209297	+	2	Find_Circ	Uninucleated Pollen
A05	2287790	2292481	+	16	CIRI2	Pollen Mother Cells
A05	2287790	2292481	+	23	CIRI2	Tetrads
A05	2287790	2292481	+	21	CIRI2	Uninucleated Pollen
A05	2287790	2292481	+	38	CIRI2	Binucleated Pollen
A05	2287790	2292481	+	30	CIRI2	Mature Pollen
A05	2287790	2292481	+	2	Find_Circ	Tetrads
A05	2287790	2292481	+	3	Find_Circ	Mature Pollen
A05	2468233	2468383	-	2	CIRI2	Binucleated Pollen
A05	2548519	2565953	+	4	CIRI2	Pollen Mother Cells
A05	2548519	2566008	+	4	CIRI2	Pollen Mother Cells
A05	2548519	2565953	+	11	CIRI2	Tetrads
A05	2548519	2566008	+	2	CIRI2	Tetrads
A05	2548519	2565953	+	7	CIRI2	Uninucleated Pollen
A05	2548519	2565953	+	8	CIRI2	Binucleated Pollen
A05	2548519	2566008	+	3	CIRI2	Binucleated Pollen
A05	3187382	3189142	+	2	Find_Circ	Tetrads
A05	3188863	3189039	+	2	Find_Circ	Tetrads
A05	3388895	3388982	+	2	CIRI2RCExplorer2	Binucleated Pollen
A05	3479889	3488090	+	50	Find_Circ	Pollen Mother Cells
A05	3479889	3488090	+	28	Find_Circ	Tetrads
A05	3479889	3488090	+	5	Find_Circ	Uninucleated Pollen
A05	3479889	3488090	+	2	Find_Circ	Binucleated Pollen
A05	3479889	3488090	+	4	Find_Circ	Mature Pollen
A05	3482112	3489090	-	2	CIRI2	Tetrads
A05	4030644	4030916	+	3	CIRI2	Tetrads
A05	4301385	4301454	-	2	CIRI2RCExplorer2	Mature Pollen
A05	4393888	4394002	+	4	Find_Circ	Uninucleated Pollen
A05	4393888	4394002	+	3	Find_Circ	Binucleated Pollen
A05	4631337	4772344	+	2	CIRI2	Tetrads
A05	4631337	4772344	+	2	CIRI2	Uninucleated Pollen
A05	4655612	4772344	+	2	CIRI2	Pollen Mother Cells
A05	4670547	4683161	+	5	CIRI2	Pollen Mother Cells
A05	4670551	4683161	+	2	CIRI2	Pollen Mother Cells
A05	4670551	4683161	+	5	CIRI2	Tetrads
A05	4670551	4683161	+	4	CIRI2	Binucleated Pollen
A05	4670551	4683161	+	5	CIRI2	Mature Pollen
A05	4683104	4765076	+	2	CIRI2	Pollen Mother Cells
A05	4683104	4742994	+	2	CIRI2	Tetrads
A05	4683104	4742994	+	3	CIRI2	Binucleated Pollen
A05	4842997	4843111	+	3	Find_Circ	Binucleated Pollen
A05	4897436	4902627	-	20	CIRI2	Pollen Mother Cells
A05	4897436	4902627	-	16	CIRI2	Tetrads
A05	4897436	4902627	-	9	CIRI2	Uninucleated Pollen
A05	4897436	4902627	-	25	CIRI2	Binucleated Pollen
A05	4897682	4902790	-	216	CIRI2	Pollen Mother Cells
A05	4897682	4902790	-	159	CIRI2	Tetrads
A05	4897682	4902790	-	177	CIRI2	Uninucleated Pollen
A05	4897682	4902790	-	353	CIRI2	Binucleated Pollen
A05	4897682	4902790	-	70	CIRI2	Mature Pollen
A05	4897682	4902790	-	186	Find_Circ	Pollen Mother Cells
A05	4897682	4902790	-	145	Find_Circ	Tetrads
A05	4897682	4902790	-	221	Find_Circ	Uninucleated Pollen
A05	4897682	4902790	-	335	Find_Circ	Binucleated Pollen
A05	4897682	4902790	-	75	Find_Circ	Mature Pollen
A05	4897870	4903189	-	11	CIRI2	Pollen Mother Cells
A05	4897870	4903189	-	5	CIRI2	Tetrads
A05	4897870	4903189	-	18	CIRI2	Uninucleated Pollen
A05	4897870	4903189	-	23	CIRI2	Binucleated Pollen
A05	4897870	4903189	-	7	CIRI2	Mature Pollen
A05	4986971	4987152	-	2	CIRI2	Pollen Mother Cells
A05	5174723	5202611	+	7	CIRI2	Pollen Mother Cells
A05	5174723	5202611	+	8	CIRI2	Tetrads
A05	5174723	5202611	+	26	CIRI2	Uninucleated Pollen
A05	5174723	5202611	+	7	CIRI2	Binucleated Pollen
A05	5335541	5335707	-	2	Find_Circ	Tetrads
A05	5649327	5652809	+	9	Find_Circ	Uninucleated Pollen
A05	5704058	5708180	+	2	CIRI2	Tetrads
A05	5705565	5705727	-	3	CIRI2	Uninucleated Pollen
A05	5781980	5782107	+	2	Find_Circ	Pollen Mother Cells
A05	5805400	5811019	-	4	CIRI2	Pollen Mother Cells
A05	5805400	5811019	-	4	CIRI2	Uninucleated Pollen
A05	5805400	5811019	-	10	CIRI2	Binucleated Pollen
A05	6073368	6073470	+	2	Find_Circ	Binucleated Pollen
A05	6277152	6283949	-	3	Find_Circ	Mature Pollen
A05	6437068	6437182	-	2	Find_Circ	Mature Pollen
A05	6441855	6441986	-	2	Find_Circ	Uninucleated Pollen
A05	6876564	6876730	-	3	CIRI2	Tetrads
A05	7106596	7106704	-	2	Find_Circ	Binucleated Pollen
A05	7355639	7360006	-	4	CIRI2	Binucleated Pollen
A05	7426336	7426503	+	2	Find_Circ	Binucleated Pollen
A05	7490523	7493086	+	10	Find_Circ	Pollen Mother Cells
A05	7490523	7493086	+	8	Find_Circ	Uninucleated Pollen
A05	7490523	7493086	+	6	Find_Circ	Binucleated Pollen
A05	7490523	7493086	+	7	Find_Circ	Mature Pollen
A05	8143573	8143937	+	2	Find_Circ	Binucleated Pollen
A05	8449954	8465667	-	114	CIRI2	Pollen Mother Cells
A05	8449954	8465667	-	69	CIRI2	Tetrads
A05	8449954	8465667	-	46	CIRI2	Uninucleated Pollen
A05	8449954	8465667	-	3	CIRI2	Binucleated Pollen
A05	8449954	8465667	-	71	Find_Circ	Pollen Mother Cells
A05	8449954	8465667	-	52	Find_Circ	Tetrads
A05	8449954	8465667	-	24	Find_Circ	Uninucleated Pollen
A05	8471783	8471966	-	2	Find_Circ	Tetrads
A05	8472524	8472674	+	2	Find_Circ	Pollen Mother Cells
A05	8472554	8472725	+	2	Find_Circ	Pollen Mother Cells
A05	8950280	8950585	+	2	Find_Circ	Tetrads
A05	9348952	9349109	+	2	Find_Circ	Mature Pollen
A05	10144775	10144836	+	2	CIRI2RCExplorer2	Tetrads
A05	10340189	10340369	+	2	Find_Circ	Uninucleated Pollen
A05	10487314	10522167	+	10	CIRI2	Binucleated Pollen
A05	10487937	10522774	+	2	CIRI2	Tetrads
A05	10487937	10522774	+	14	CIRI2	Uninucleated Pollen
A05	10487937	10522774	+	12	CIRI2	Binucleated Pollen
A05	10502674	10503211	+	2	CIRI2RCExplorer2	Uninucleated Pollen
A05	10502674	10503211	+	2	CIRI2	Uninucleated Pollen
A05	10502674	10503211	+	2	CIRI2	Binucleated Pollen
A05	10502674	10503211	+	2	Find_Circ	Uninucleated Pollen
A05	10502674	10503211	+	2	Find_Circ	Binucleated Pollen
A05	10701023	10709227	+	2	Find_Circ	Pollen Mother Cells
A05	10743501	10743673	+	3	Find_Circ	Uninucleated Pollen
A05	10748282	10748475	-	2	CIRI2RCExplorer2	Tetrads
A05	10748282	10748475	-	2	CIRI2RCExplorer2	Uninucleated Pollen
A05	10748282	10748475	-	2	CIRI2	Tetrads
A05	10748427	10748614	-	2	CIRI2RCExplorer2	Pollen Mother Cells
A05	10748427	10748614	-	3	CIRI2RCExplorer2	Tetrads
A05	10748427	10748614	-	2	CIRI2RCExplorer2	Uninucleated Pollen
A05	10748427	10748614	-	5	CIRI2	Tetrads
A05	10810701	10810870	+	3	Find_Circ	Uninucleated Pollen
A05	11112739	11112901	-	2	Find_Circ	Pollen Mother Cells
A05	11112760	11112919	+	2	Find_Circ	Tetrads
A05	12430200	12430483	+	11	CIRI2	Pollen Mother Cells
A05	12430200	12430380	+	6	CIRI2	Tetrads
A05	12430200	12430483	+	31	CIRI2	Tetrads
A05	12430200	12430483	+	3	CIRI2	Uninucleated Pollen
A05	12430200	12430483	+	6	CIRI2	Binucleated Pollen
A05	12624115	12624538	-	2	Find_Circ	Uninucleated Pollen
A05	15602014	15602119	-	2	Find_Circ	Uninucleated Pollen
A05	15602014	15602119	-	8	Find_Circ	Mature Pollen
A05	16990782	16991855	+	6	CIRI2	Uninucleated Pollen
A05	16990782	16991855	+	3	Find_Circ	Tetrads
A05	16990782	16991855	+	4	Find_Circ	Uninucleated Pollen
A05	18328497	18328646	+	2	Find_Circ	Pollen Mother Cells
A05	18558210	18558328	-	2	Find_Circ	Uninucleated Pollen
A05	18569257	18570621	-	3	CIRI2	Tetrads
A05	18569257	18569629	-	4	CIRI2	Uninucleated Pollen
A05	18569257	18570621	-	7	CIRI2	Mature Pollen
A05	18569257	18570621	-	2	Find_Circ	Pollen Mother Cells
A05	18569257	18570621	-	3	Find_Circ	Tetrads
A05	18569257	18569629	-	2	Find_Circ	Uninucleated Pollen
A05	18569257	18570621	-	5	Find_Circ	Mature Pollen
A05	18909361	18909476	-	2	Find_Circ	Tetrads
A05	18909626	18909761	-	2	Find_Circ	Pollen Mother Cells
A05	19412417	19412517	-	2	Find_Circ	Pollen Mother Cells
A05	19533240	19555639	-	2	Find_Circ	Pollen Mother Cells
A05	19678232	19692417	-	5	Find_Circ	Binucleated Pollen
A05	19678232	19692417	-	6	Find_Circ	Mature Pollen
A05	19902014	19957763	+	2	CIRI2	Pollen Mother Cells
A05	19903011	19958712	+	3	CIRI2	Pollen Mother Cells
A05	19903011	19958712	+	2	CIRI2	Uninucleated Pollen
A05	19903011	19958712	+	3	CIRI2	Mature Pollen
A05	19964131	19964359	+	12	Find_Circ	Pollen Mother Cells
A05	19964131	19964359	+	29	Find_Circ	Tetrads
A05	19964131	19964359	+	17	Find_Circ	Uninucleated Pollen
A05	19964131	19964359	+	17	Find_Circ	Binucleated Pollen
A05	19964131	19964359	+	3	Find_Circ	Mature Pollen
A05	19986038	19999597	-	3	CIRI2	Tetrads
A05	19989219	19998781	+	6	Find_Circ	Pollen Mother Cells
A05	19989219	19998781	+	2	Find_Circ	Tetrads
A05	19989219	19998781	+	4	Find_Circ	Binucleated Pollen
A05	20147039	20165686	-	5	CIRI2	Binucleated Pollen
A05	20147039	20165686	-	2	Find_Circ	Binucleated Pollen
A05	20726920	20727109	+	2	Find_Circ	Pollen Mother Cells
A05	21057489	21057973	+	2	CIRI2RCExplorer2	Uninucleated Pollen
A05	21106205	21109863	-	6	Find_Circ	Uninucleated Pollen
A05	21106205	21109863	-	15	Find_Circ	Binucleated Pollen
A05	21106337	21109919	-	57	CIRI2	Uninucleated Pollen
A05	21106337	21109919	-	575	CIRI2	Binucleated Pollen
A05	21106337	21109919	-	20	CIRI2	Mature Pollen
A05	21106337	21109919	-	23	Find_Circ	Uninucleated Pollen
A05	21106337	21109919	-	197	Find_Circ	Binucleated Pollen
A05	21106337	21109919	-	8	Find_Circ	Mature Pollen
A05	21679253	21699887	-	2	CIRI2	Uninucleated Pollen
A05	21679253	21699887	-	2	CIRI2	Mature Pollen
A05	21876603	21876778	+	2	Find_Circ	Mature Pollen
A05	22245163	22245292	-	3	Find_Circ	Binucleated Pollen
A05	22443202	22443313	-	3	Find_Circ	Pollen Mother Cells
A05	22443313	22443424	-	2	Find_Circ	Binucleated Pollen
A05	22704337	22704438	-	2	Find_Circ	Pollen Mother Cells
A05	22991306	22998458	-	16	CIRI2	Pollen Mother Cells
A05	22991306	22998458	-	8	CIRI2	Tetrads
A05	22991306	22998458	-	20	CIRI2	Binucleated Pollen
A05	22991306	22998458	-	12	CIRI2	Mature Pollen
A05	22993341	22999665	-	2	CIRI2	Tetrads
A05	23147369	23147471	-	2	Find_Circ	Binucleated Pollen
A05	23147634	23147814	-	11	Find_Circ	Binucleated Pollen
A05	23400836	23402149	-	3	Find_Circ	Pollen Mother Cells
A05	23449779	23452717	-	3	CIRI2	Pollen Mother Cells
A05	23449779	23452717	-	3	CIRI2	Binucleated Pollen
A05	23449779	23452717	-	3	CIRI2	Mature Pollen
A05	24281518	24286285	-	16	CIRI2	Pollen Mother Cells
A05	24281518	24286285	-	7	CIRI2	Tetrads
A05	24281518	24286285	-	128	CIRI2	Uninucleated Pollen
A05	24281518	24286285	-	18	CIRI2	Binucleated Pollen
A05	24281518	24286285	-	17	CIRI2	Mature Pollen
A05	24281518	24286285	-	6	Find_Circ	Tetrads
A05	24281518	24286285	-	105	Find_Circ	Uninucleated Pollen
A05	24281518	24286285	-	11	Find_Circ	Binucleated Pollen
A05	24281518	24286285	-	14	Find_Circ	Mature Pollen
A05	24309766	24317434	-	4	Find_Circ	Pollen Mother Cells
A05	24309766	24317434	-	3	Find_Circ	Tetrads
A05	24309766	24317434	-	2	Find_Circ	Uninucleated Pollen
A05	24309766	24317434	-	10	Find_Circ	Binucleated Pollen
A05	24309766	24317434	-	5	Find_Circ	Mature Pollen
A05	24387363	24387528	+	3	Find_Circ	Mature Pollen
A05	24486158	24486272	-	2	Find_Circ	Tetrads
A05	24735621	24735783	-	2	CIRI2RCExplorer2	Uninucleated Pollen
A05	25541942	25542059	-	2	Find_Circ	Uninucleated Pollen
A05	25620229	25620349	+	2	Find_Circ	Binucleated Pollen
A05	25871283	25871403	-	2	Find_Circ	Pollen Mother Cells
A05	26103622	26103739	-	2	Find_Circ	Tetrads
A05	26141717	26141829	+	2	Find_Circ	Pollen Mother Cells
A05	26285520	26285749	+	3	CIRI2RCExplorer2	Pollen Mother Cells
A05	26312237	26312492	+	2	Find_Circ	Binucleated Pollen
A05	26687849	26687981	+	2	Find_Circ	Uninucleated Pollen
A05	26719071	26719222	+	3	CIRI2	Mature Pollen
A05	26719071	26719222	+	3	Find_Circ	Mature Pollen
A05	27222543	27222933	+	12	CIRI2	Mature Pollen
A05	27222543	27222933	+	7	Find_Circ	Mature Pollen
A05	27514889	27515050	+	2	Find_Circ	Tetrads
A05	27610536	27610669	+	2	Find_Circ	Binucleated Pollen
A05	27613135	27613271	+	2	Find_Circ	Uninucleated Pollen
A05	27613343	27613493	+	2	Find_Circ	Tetrads
A05	27613343	27613493	+	2	Find_Circ	Uninucleated Pollen
A05	27867396	27867519	-	2	Find_Circ	Pollen Mother Cells
A05	27867396	27867519	-	6	Find_Circ	Uninucleated Pollen
A05	27867396	27867519	-	10	Find_Circ	Binucleated Pollen
A05	27867396	27867519	-	2	Find_Circ	Mature Pollen
A05	27913815	27914014	+	2	Find_Circ	Binucleated Pollen
A05	27922583	27937877	+	2	Find_Circ	Uninucleated Pollen
A05	28017402	28019389	-	2	CIRI2RCExplorer2	Pollen Mother Cells
A05	28061138	28063562	-	2	CIRI2	Pollen Mother Cells
A05	28061138	28063562	-	7	CIRI2	Tetrads
A05	28061811	28064232	-	9	Find_Circ	Pollen Mother Cells
A05	28061811	28064232	-	3	Find_Circ	Tetrads
A05	28061811	28064232	-	9	Find_Circ	Uninucleated Pollen
A05	28061811	28064232	-	19	Find_Circ	Binucleated Pollen
A05	28061811	28064232	-	4	Find_Circ	Mature Pollen
A05	28132969	28133132	-	2	Find_Circ	Uninucleated Pollen
A05	28230740	28230996	+	2	CIRI2	Uninucleated Pollen
A05	28252626	28256460	-	2	CIRI2	Mature Pollen
A05	28401583	28406737	+	15	CIRI2	Pollen Mother Cells
A05	28401583	28406737	+	72	CIRI2	Tetrads
A06	128938	129052	-	2	Find_Circ	Pollen Mother Cells
A06	249628	249742	+	3	Find_Circ	Tetrads
A06	317597	317744	+	2	Find_Circ	Tetrads
A06	434829	434930	-	3	Find_Circ	Uninucleated Pollen
A06	606103	667861	+	13	CIRI2	Tetrads
A06	873298	874177	-	2	CIRI2	Pollen Mother Cells
A06	973194	976191	+	2	Find_Circ	Pollen Mother Cells
A06	1035718	1035855	-	3	CIRI2	Uninucleated Pollen
A06	1035718	1035855	-	2	Find_Circ	Uninucleated Pollen
A06	1190076	1190251	-	3	CIRI2RCExplorer2	Tetrads
A06	1190076	1190251	-	16	CIRI2	Tetrads
A06	1190076	1190251	-	2	Find_Circ	Tetrads
A06	1190203	1190379	-	5	CIRI2	Tetrads
A06	1190840	1191131	-	5	CIRI2	Pollen Mother Cells
A06	1190840	1191131	-	10	CIRI2	Tetrads
A06	1191688	1192543	-	2	CIRI2	Tetrads
A06	1233704	1243082	-	4	Find_Circ	Pollen Mother Cells
A06	1233704	1243082	-	5	Find_Circ	Tetrads
A06	1233704	1243082	-	9	Find_Circ	Binucleated Pollen
A06	1233704	1243082	-	3	Find_Circ	Mature Pollen
A06	1243802	1243950	-	2	Find_Circ	Uninucleated Pollen
A06	1394941	1395427	+	21	CIRI2	Pollen Mother Cells
A06	1394941	1395427	+	25	CIRI2	Tetrads
A06	1394941	1395427	+	12	CIRI2	Uninucleated Pollen
A06	1394941	1395427	+	23	Find_Circ	Pollen Mother Cells
A06	1394941	1395427	+	22	Find_Circ	Tetrads
A06	1394941	1395427	+	9	Find_Circ	Uninucleated Pollen
A06	2060382	2061735	+	2	CIRI2RCExplorer2	Binucleated Pollen
A06	2188071	2188147	-	2	CIRI2RCExplorer2	Pollen Mother Cells
A06	2225171	2242711	-	3	CIRI2	Pollen Mother Cells
A06	2225171	2242711	-	2	Find_Circ	Pollen Mother Cells
A06	2225636	2243163	-	2	CIRI2	Pollen Mother Cells
A06	2225636	2243163	-	23	Find_Circ	Pollen Mother Cells
A06	2577412	2595650	+	13	Find_Circ	Uninucleated Pollen
A06	2577532	2595770	-	21	Find_Circ	Uninucleated Pollen
A06	2587471	2595066	+	6	Find_Circ	Uninucleated Pollen
A06	2836465	2878196	+	25	CIRI2	Pollen Mother Cells
A06	2836465	2878196	+	41	CIRI2	Tetrads
A06	2836465	2878196	+	18	CIRI2	Uninucleated Pollen
A06	2836465	2878196	+	25	CIRI2	Binucleated Pollen
A06	2836465	2878196	+	10	CIRI2	Mature Pollen
A06	2836465	2878196	+	16	Find_Circ	Tetrads
A06	2836465	2878196	+	10	Find_Circ	Uninucleated Pollen
A06	2836465	2878196	+	6	Find_Circ	Mature Pollen
A06	2839926	2881515	+	3	Find_Circ	Pollen Mother Cells
A06	2839926	2881515	+	4	Find_Circ	Tetrads
A06	2839926	2881515	+	2	Find_Circ	Uninucleated Pollen
A06	2839926	2881515	+	4	Find_Circ	Binucleated Pollen
A06	2850406	2892351	+	8	CIRI2	Pollen Mother Cells
A06	2850406	2892351	+	8	CIRI2	Tetrads
A06	2850406	2892351	+	2	CIRI2	Uninucleated Pollen
A06	2850406	2892351	+	8	CIRI2	Binucleated Pollen
A06	2850406	2892351	+	3	CIRI2	Mature Pollen
A06	2850406	2892351	+	12	Find_Circ	Pollen Mother Cells
A06	2850406	2892351	+	28	Find_Circ	Tetrads
A06	2850406	2892351	+	15	Find_Circ	Binucleated Pollen
A06	2850406	2892351	+	12	Find_Circ	Mature Pollen
A06	3217200	3217935	-	2	CIRI2RCExplorer2	Mature Pollen
A06	3536171	3536581	-	3	CIRI2	Pollen Mother Cells
A06	3536347	3536452	-	3	CIRI2RCExplorer2	Pollen Mother Cells
A06	3536347	3536452	-	2	CIRI2RCExplorer2	Tetrads
A06	3536347	3536452	-	7	CIRI2RCExplorer2	Binucleated Pollen
A06	3536347	3536452	-	3	Find_Circ	Pollen Mother Cells
A06	3536347	3536452	-	2	Find_Circ	Uninucleated Pollen
A06	3536347	3536452	-	5	Find_Circ	Binucleated Pollen
A06	3570183	3570309	+	3	Find_Circ	Pollen Mother Cells
A06	3577905	3603003	+	3	Find_Circ	Uninucleated Pollen
A06	3648439	3651342	+	11	Find_Circ	Pollen Mother Cells
A06	3648439	3651342	+	4	Find_Circ	Tetrads
A06	3648439	3651342	+	5	Find_Circ	Uninucleated Pollen
A06	3737128	3737311	-	2	Find_Circ	Uninucleated Pollen
A06	4100547	4100781	+	2	Find_Circ	Uninucleated Pollen
A06	4412856	4419254	+	2	Find_Circ	Binucleated Pollen
A06	4543846	4544165	-	2	CIRI2	Mature Pollen
A06	5272058	5272159	+	5	Find_Circ	Mature Pollen
A06	5488623	5505267	+	4	Find_Circ	Pollen Mother Cells
A06	5649788	5649975	+	2	CIRI2	Binucleated Pollen
A06	5935729	5935845	+	2	Find_Circ	Pollen Mother Cells
A06	5935729	5935845	+	3	Find_Circ	Uninucleated Pollen
A06	6071373	6071477	+	2	Find_Circ	Uninucleated Pollen
A06	6341129	6348980	-	6	Find_Circ	Pollen Mother Cells
A06	6374909	6386345	-	20	CIRI2	Pollen Mother Cells
A06	6374909	6386345	-	9	CIRI2	Uninucleated Pollen
A06	6374909	6386345	-	6	Find_Circ	Pollen Mother Cells
A06	6374909	6386345	-	2	Find_Circ	Uninucleated Pollen
A06	6377978	6409516	-	24	CIRI2	Pollen Mother Cells
A06	6377978	6409516	-	34	CIRI2	Tetrads
A06	6377978	6409516	-	52	CIRI2	Uninucleated Pollen
A06	6377978	6409516	-	73	CIRI2	Binucleated Pollen
A06	6377978	6409516	-	41	CIRI2	Mature Pollen
A06	6377978	6409516	-	5	Find_Circ	Pollen Mother Cells
A06	6377978	6409516	-	6	Find_Circ	Tetrads
A06	6377978	6409516	-	6	Find_Circ	Uninucleated Pollen
A06	6377978	6409516	-	6	Find_Circ	Binucleated Pollen
A06	6377978	6389763	-	5	Find_Circ	Mature Pollen
A06	6377978	6409516	-	10	Find_Circ	Mature Pollen
A06	6378560	6391393	-	2	CIRI2	Pollen Mother Cells
A06	6378560	6391393	-	3	CIRI2	Binucleated Pollen
A06	6639860	6639969	+	2	CIRI2RCExplorer2	Uninucleated Pollen
A06	6782511	6785231	+	5	Find_Circ	Tetrads
A06	7863062	7865643	-	3	Find_Circ	Tetrads
A06	7865477	7868822	+	38	Find_Circ	Pollen Mother Cells
A06	7865477	7868822	+	189	Find_Circ	Tetrads
A06	7865477	7868822	+	65	Find_Circ	Uninucleated Pollen
A06	7866321	7869644	-	36	CIRI2	Pollen Mother Cells
A06	7866321	7869644	-	214	CIRI2	Tetrads
A06	7866321	7869644	-	46	CIRI2	Uninucleated Pollen
A06	7866321	7869644	-	4	CIRI2	Binucleated Pollen
A06	7866321	7869644	-	9	Find_Circ	Pollen Mother Cells
A06	7866321	7869644	-	73	Find_Circ	Tetrads
A06	7866321	7869644	-	20	Find_Circ	Uninucleated Pollen
A06	7956146	7961180	-	9	CIRI2	Pollen Mother Cells
A06	8169973	8175365	+	22	CIRI2	Pollen Mother Cells
A06	8169973	8175365	+	25	CIRI2	Tetrads
A06	8169973	8175365	+	8	CIRI2	Uninucleated Pollen
A06	8169973	8175365	+	4	Find_Circ	Tetrads
A06	8494560	8494731	-	2	CIRI2	Binucleated Pollen
A06	8495268	8495370	+	2	Find_Circ	Uninucleated Pollen
A06	8987705	8987848	+	3	Find_Circ	Uninucleated Pollen
A06	9349374	9349631	-	2	Find_Circ	Uninucleated Pollen
A06	9670030	9673402	+	8	Find_Circ	Pollen Mother Cells
A06	9670030	9673402	+	13	Find_Circ	Uninucleated Pollen
A06	9670030	9673402	+	9	Find_Circ	Binucleated Pollen
A06	10295895	10296011	-	2	Find_Circ	Tetrads
A06	10295895	10296011	-	2	Find_Circ	Uninucleated Pollen
A06	10977996	10978102	-	3	Find_Circ	Pollen Mother Cells
A06	11588340	11588626	-	2	Find_Circ	Uninucleated Pollen
A06	11804277	11804438	-	2	Find_Circ	Binucleated Pollen
A06	12209413	12209519	+	2	Find_Circ	Mature Pollen
A06	12209840	12209903	+	2	CIRI2RCExplorer2	Mature Pollen
A06	15354702	15354812	+	2	Find_Circ	Binucleated Pollen
A06	15362770	15362989	+	3	Find_Circ	Pollen Mother Cells
A06	15813460	15813580	+	2	Find_Circ	Uninucleated Pollen
A06	16302419	16303233	+	2	CIRI2RCExplorer2	Tetrads
A06	16302419	16303233	+	4	CIRI2RCExplorer2	Uninucleated Pollen
A06	16995660	16996678	+	2	CIRI2RCExplorer2	Pollen Mother Cells
A06	16995660	16996678	+	3	CIRI2RCExplorer2	Binucleated Pollen
A06	16995660	16996678	+	3	CIRI2RCExplorer2	Mature Pollen
A06	16995660	16996678	+	2	CIRI2	Pollen Mother Cells
A06	16995660	16996678	+	3	CIRI2	Mature Pollen
A06	16995660	16996678	+	3	Find_Circ	Mature Pollen
A06	18408899	18409016	+	4	Find_Circ	Uninucleated Pollen
A06	18533224	18533290	-	2	CIRI2RCExplorer2	Uninucleated Pollen
A06	18913830	18913962	+	2	Find_Circ	Pollen Mother Cells
A06	18913830	18913962	+	5	Find_Circ	Tetrads
A06	18913830	18913962	+	3	Find_Circ	Uninucleated Pollen
A06	18913830	18913962	+	6	Find_Circ	Binucleated Pollen
A06	18913830	18913962	+	6	Find_Circ	Mature Pollen
A06	18913833	18913946	+	2	Find_Circ	Tetrads
A06	18965731	18965835	+	2	Find_Circ	Pollen Mother Cells
A06	19337566	19337832	+	2	Find_Circ	Uninucleated Pollen
A06	19406775	19427327	+	2	Find_Circ	Pollen Mother Cells
A06	19412200	19430160	-	25	CIRI2	Pollen Mother Cells
A06	19412200	19430160	-	9	CIRI2	Tetrads
A06	19412200	19430160	-	20	CIRI2	Uninucleated Pollen
A06	19412200	19430160	-	34	CIRI2	Binucleated Pollen
A06	19412200	19430160	-	17	CIRI2	Mature Pollen
A06	21291364	21291522	-	3	CIRI2	Tetrads
A06	21334313	21334505	-	2	Find_Circ	Binucleated Pollen
A06	21924987	21925095	+	3	Find_Circ	Binucleated Pollen
A06	21958934	21959041	+	3	Find_Circ	Pollen Mother Cells
A06	21958944	21959051	-	4	Find_Circ	Pollen Mother Cells
A06	21958944	21959051	-	2	Find_Circ	Uninucleated Pollen
A06	22041017	22044334	+	5	CIRI2	Tetrads
A06	22924390	22924785	+	6	CIRI2	Binucleated Pollen
A06	23201047	23201190	+	2	Find_Circ	Tetrads
A06	23826303	23856696	-	16	CIRI2	Pollen Mother Cells
A06	23826303	23856696	-	7	CIRI2	Tetrads
A06	23826303	23856696	-	2	CIRI2	Uninucleated Pollen
A06	24047177	24047549	+	2	CIRI2RCExplorer2	Uninucleated Pollen
A06	24047177	24047549	+	2	Find_Circ	Uninucleated Pollen
A06	24104371	24104500	+	2	Find_Circ	Mature Pollen
A06	24194292	24194792	+	2	Find_Circ	Tetrads
A06	24269083	24269267	-	3	Find_Circ	Pollen Mother Cells
A06	24269083	24269267	-	2	Find_Circ	Tetrads
A06	24269083	24269267	-	3	Find_Circ	Uninucleated Pollen
A06	24269083	24269267	-	2	Find_Circ	Mature Pollen
A06	24423008	24423179	-	2	Find_Circ	Uninucleated Pollen
A06	24522635	24525569	+	3	Find_Circ	Tetrads
A06	24522635	24525569	+	3	Find_Circ	Uninucleated Pollen
A06	24707894	24708041	+	2	CIRI2	Mature Pollen
A06	24707945	24708047	+	3	Find_Circ	Binucleated Pollen
A06	24707945	24708047	+	5	Find_Circ	Mature Pollen
A06	24707945	24708095	+	4	Find_Circ	Mature Pollen
A06	24707969	24708071	+	4	Find_Circ	Mature Pollen
A06	24708071	24708197	+	2	Find_Circ	Mature Pollen
A06	24708095	24708197	+	3	Find_Circ	Mature Pollen
A06	24708174	24708342	+	7	CIRI2	Mature Pollen
A06	24708174	24708390	+	3	CIRI2	Mature Pollen
A06	24708263	24708383	+	5	Find_Circ	Binucleated Pollen
A06	24708263	24708407	+	7	Find_Circ	Binucleated Pollen
A06	24708263	24708383	+	14	Find_Circ	Mature Pollen
A06	24708263	24708407	+	41	Find_Circ	Mature Pollen
A06	24708263	24708419	+	2	Find_Circ	Mature Pollen
A06	24768889	24769019	+	3	CIRI2RCExplorer2	Tetrads
A06	24768889	24769019	+	3	Find_Circ	Tetrads
A06	24790614	24806373	-	8	CIRI2	Pollen Mother Cells
A06	24790614	24806373	-	5	CIRI2	Tetrads
A06	24790614	24806373	-	3	CIRI2	Uninucleated Pollen
A06	24790614	24806373	-	8	CIRI2	Binucleated Pollen
A06	24790614	24806373	-	2	CIRI2	Mature Pollen
A06	24790614	24806373	-	27	Find_Circ	Tetrads
A06	24790614	24806373	-	10	Find_Circ	Mature Pollen
A06	24791448	24807153	-	25	CIRI2	Pollen Mother Cells
A06	24791448	24807153	-	16	CIRI2	Tetrads
A06	24791448	24807153	-	8	CIRI2	Uninucleated Pollen
A06	24791448	24807153	-	13	CIRI2	Binucleated Pollen
A06	24791448	24807153	-	4	CIRI2	Mature Pollen
A06	24946616	24948360	-	4	Find_Circ	Tetrads
A06	25090385	25102329	-	5	CIRI2	Tetrads
A06	25118690	25119846	-	2	CIRI2RCExplorer2	Pollen Mother Cells
A06	25312771	25316287	-	7	Find_Circ	Binucleated Pollen
A06	25362771	25363071	-	3	Find_Circ	Binucleated Pollen
A06	25424944	25425118	+	2	Find_Circ	Tetrads
A06	25424944	25425118	+	2	Find_Circ	Uninucleated Pollen
A06	25528317	25528429	+	4	Find_Circ	Binucleated Pollen
A06	25771985	25772277	+	2	CIRI2RCExplorer2	Uninucleated Pollen
A06	25771985	25772277	+	2	Find_Circ	Uninucleated Pollen
A06	26449352	26449419	-	2	CIRI2RCExplorer2	Binucleated Pollen
A06	26462429	26472903	+	3	CIRI2	Uninucleated Pollen
A06	26462429	26472903	+	183	CIRI2	Binucleated Pollen
A06	26462429	26472903	+	30	CIRI2	Mature Pollen
A06	26462429	26472903	+	2	Find_Circ	Uninucleated Pollen
A06	26462429	26472903	+	76	Find_Circ	Binucleated Pollen
A06	26462429	26472903	+	12	Find_Circ	Mature Pollen
A06	26871803	26872848	-	4	Find_Circ	Pollen Mother Cells
A06	26871803	26872848	-	6	Find_Circ	Tetrads
A06	26871803	26872848	-	9	Find_Circ	Uninucleated Pollen
A06	26871803	26872848	-	4	Find_Circ	Binucleated Pollen
A06	26871803	26872848	-	3	Find_Circ	Mature Pollen
A06	27211235	27211301	-	2	CIRI2RCExplorer2	Pollen Mother Cells
A06	27462425	27462567	+	2	Find_Circ	Pollen Mother Cells
A06	27568624	27568770	-	4	Find_Circ	Binucleated Pollen
A06	27825928	27826059	-	2	Find_Circ	Uninucleated Pollen
A06	28028749	28029071	+	4	Find_Circ	Binucleated Pollen
A06	28040420	28048136	-	2	CIRI2RCExplorer2	Mature Pollen
A06	28040420	28048136	-	2	Find_Circ	Mature Pollen
A06	28540914	28541034	+	2	Find_Circ	Tetrads
A06	28628852	28628909	+	2	CIRI2RCExplorer2	Uninucleated Pollen
A06	28650501	28650571	+	2	CIRI2RCExplorer2	Uninucleated Pollen
A06	28787827	28797810	-	2	Find_Circ	Uninucleated Pollen
A07	584862	584992	-	2	Find_Circ	Mature Pollen
A07	601219	641103	+	9	CIRI2	Pollen Mother Cells
A07	601219	641103	+	7	CIRI2	Tetrads
A07	601219	641103	+	6	CIRI2	Uninucleated Pollen
A07	601219	641103	+	15	CIRI2	Binucleated Pollen
A07	601219	641103	+	7	Find_Circ	Pollen Mother Cells
A07	601219	641103	+	2	Find_Circ	Tetrads
A07	601219	641103	+	3	Find_Circ	Uninucleated Pollen
A07	601219	641103	+	5	Find_Circ	Binucleated Pollen
A07	777055	777105	-	5	CIRI2RCExplorer2	Pollen Mother Cells
A07	777055	777105	-	2	CIRI2RCExplorer2	Tetrads
A07	777055	777105	-	2	CIRI2RCExplorer2	Uninucleated Pollen
A07	859460	942509	-	7	CIRI2	Pollen Mother Cells
A07	859460	942509	-	20	CIRI2	Tetrads
A07	859460	942509	-	5	CIRI2	Uninucleated Pollen
A07	859460	942509	-	7	CIRI2	Binucleated Pollen
A07	859460	942509	-	3	CIRI2	Mature Pollen
A07	870194	942509	-	17	CIRI2	Pollen Mother Cells
A07	870194	942509	-	27	CIRI2	Tetrads
A07	870194	942509	-	4	CIRI2	Uninucleated Pollen
A07	870194	942509	-	7	CIRI2	Binucleated Pollen
A07	870194	942509	-	2	CIRI2	Mature Pollen
A07	1102741	1102855	+	2	Find_Circ	Mature Pollen
A07	1233732	1233855	-	3	Find_Circ	Binucleated Pollen
A07	1234243	1234417	-	5	Find_Circ	Binucleated Pollen
A07	1354460	1354570	-	2	Find_Circ	Pollen Mother Cells
A07	1736484	1736606	-	2	Find_Circ	Binucleated Pollen
A07	1736484	1736603	-	2	Find_Circ	Mature Pollen
A07	1736627	1736771	+	2	Find_Circ	Mature Pollen
A07	1737317	1737421	+	2	Find_Circ	Mature Pollen
A07	1783902	1784020	+	3	Find_Circ	Binucleated Pollen
A07	2383610	2383666	-	3	CIRI2RCExplorer2	Uninucleated Pollen
A07	2738573	2738687	+	4	Find_Circ	Binucleated Pollen
A07	2738573	2738687	+	3	Find_Circ	Mature Pollen
A07	9115984	9122701	+	2	Find_Circ	Pollen Mother Cells
A07	9115984	9122701	+	3	Find_Circ	Tetrads
A07	9448243	9448309	-	2	CIRI2RCExplorer2	Binucleated Pollen
A07	9499238	9602143	-	3	CIRI2	Binucleated Pollen
A07	10301755	10301855	-	2	Find_Circ	Pollen Mother Cells
A07	10644320	10644499	+	2	Find_Circ	Binucleated Pollen
A07	10718851	10737717	+	3	CIRI2	Pollen Mother Cells
A07	10718851	10737717	+	3	CIRI2	Tetrads
A07	12175387	12175501	+	2	Find_Circ	Uninucleated Pollen
A07	12244944	12245621	-	3	CIRI2RCExplorer2	Uninucleated Pollen
A07	12244944	12245621	-	3	Find_Circ	Uninucleated Pollen
A07	13228022	13228152	-	2	Find_Circ	Uninucleated Pollen
A07	13716769	13716911	-	2	Find_Circ	Binucleated Pollen
A07	14075117	14093557	-	37	Find_Circ	Pollen Mother Cells
A07	14119309	14123921	-	45	Find_Circ	Tetrads
A07	14119309	14123921	-	27	Find_Circ	Uninucleated Pollen
A07	14144606	14144798	+	3	CIRI2	Binucleated Pollen
A07	14144909	14145023	+	2	Find_Circ	Uninucleated Pollen
A07	14144909	14145023	+	4	Find_Circ	Binucleated Pollen
A07	14630168	14636399	+	32	Find_Circ	Uninucleated Pollen
A07	14630391	14636620	+	22	CIRI2	Pollen Mother Cells
A07	14630391	14636620	+	19	CIRI2	Tetrads
A07	14630391	14636620	+	91	CIRI2	Uninucleated Pollen
A07	14630391	14636620	+	52	CIRI2	Binucleated Pollen
A07	14630391	14636620	+	23	Find_Circ	Pollen Mother Cells
A07	14630391	14636620	+	20	Find_Circ	Tetrads
A07	14630391	14636620	+	88	Find_Circ	Uninucleated Pollen
A07	14630391	14636620	+	44	Find_Circ	Binucleated Pollen
A07	14691005	14691101	+	2	CIRI2RCExplorer2	Tetrads
A07	14883862	14883975	-	2	Find_Circ	Pollen Mother Cells
A07	14949184	14949663	+	2	CIRI2RCExplorer2	Mature Pollen
A07	14949184	14949663	+	2	Find_Circ	Mature Pollen
A07	15765580	15765681	+	2	Find_Circ	Uninucleated Pollen
A07	16608855	16608967	-	2	Find_Circ	Mature Pollen
A07	16766604	16766712	-	2	Find_Circ	Binucleated Pollen
A07	17675500	17682526	+	3	Find_Circ	Binucleated Pollen
A07	17675500	17682526	+	2	Find_Circ	Mature Pollen
A07	18364251	18364375	-	2	Find_Circ	Uninucleated Pollen
A07	18381431	18385373	+	2	Find_Circ	Pollen Mother Cells
A07	18381431	18385373	+	6	Find_Circ	Tetrads
A07	18381431	18385373	+	6	Find_Circ	Uninucleated Pollen
A07	18381431	18385373	+	8	Find_Circ	Binucleated Pollen
A07	18564611	18568711	-	3	CIRI2	Pollen Mother Cells
A07	18564611	18568711	-	3	Find_Circ	Pollen Mother Cells
A07	18564611	18568711	-	4	Find_Circ	Tetrads
A07	18773083	18781955	-	3	CIRI2	Binucleated Pollen
A07	18773152	18779667	-	3	Find_Circ	Pollen Mother Cells
A07	18773152	18779667	-	2	Find_Circ	Tetrads
A07	18773152	18779667	-	6	Find_Circ	Binucleated Pollen
A07	19054599	19058382	+	2	CIRI2	Pollen Mother Cells
A07	19054599	19058382	+	3	CIRI2	Tetrads
A07	19054599	19058382	+	5	CIRI2	Uninucleated Pollen
A07	19054599	19058382	+	63	CIRI2	Binucleated Pollen
A07	19054599	19058382	+	128	CIRI2	Mature Pollen
A07	19054599	19058382	+	2	Find_Circ	Uninucleated Pollen
A07	19054599	19058382	+	25	Find_Circ	Binucleated Pollen
A07	19054599	19058382	+	44	Find_Circ	Mature Pollen
A07	19339916	19340016	-	2	CIRI2RCExplorer2	Pollen Mother Cells
A07	19339916	19340016	-	3	CIRI2RCExplorer2	Uninucleated Pollen
A07	19339916	19340016	-	2	CIRI2RCExplorer2	Binucleated Pollen
A07	19497863	19498090	-	2	Find_Circ	Uninucleated Pollen
A07	19841544	19846298	-	8	CIRI2	Pollen Mother Cells
A07	19841544	19846298	-	4	CIRI2	Tetrads
A07	19841544	19846298	-	7	CIRI2	Uninucleated Pollen
A07	19841544	19846298	-	6	Find_Circ	Pollen Mother Cells
A07	19841544	19846298	-	2	Find_Circ	Tetrads
A07	19841544	19846298	-	5	Find_Circ	Uninucleated Pollen
A07	20089562	20089829	+	2	CIRI2RCExplorer2	Tetrads
A07	20089562	20089829	+	2	Find_Circ	Tetrads
A07	20210485	20211012	-	2	CIRI2	Uninucleated Pollen
A07	20217589	20217818	+	2	Find_Circ	Tetrads
A07	20616527	20616989	-	2	CIRI2	Tetrads
A07	20616533	20616995	-	9	CIRI2	Binucleated Pollen
A07	20616533	20616995	-	7	CIRI2	Mature Pollen
A07	21264237	21264342	+	2	Find_Circ	Tetrads
A07	21264237	21264342	+	2	Find_Circ	Mature Pollen
A07	21735113	21735343	+	2	CIRI2	Mature Pollen
A07	21889289	21893319	-	2	CIRI2	Tetrads
A07	21889289	21893319	-	8	CIRI2	Uninucleated Pollen
A07	21889289	21893319	-	11	CIRI2	Binucleated Pollen
A07	21889289	21893319	-	427	CIRI2	Mature Pollen
A07	21889289	21893319	-	126	Find_Circ	Mature Pollen
A07	22024904	22025044	+	2	CIRI2	Tetrads
A07	22276329	22280325	-	7	Find_Circ	Tetrads
A07	22276329	22280325	-	9	Find_Circ	Uninucleated Pollen
A07	22493981	22494116	+	2	Find_Circ	Uninucleated Pollen
A07	22601239	22625537	+	4	CIRI2	Uninucleated Pollen
A07	22602164	22626705	+	23	CIRI2	Pollen Mother Cells
A07	22602164	22626705	+	20	CIRI2	Tetrads
A07	22602164	22626705	+	29	CIRI2	Uninucleated Pollen
A07	22603085	22628787	+	7	Find_Circ	Uninucleated Pollen
A07	22612206	22625537	+	5	CIRI2	Pollen Mother Cells
A07	22612206	22625537	+	8	CIRI2	Tetrads
A07	22612206	22625537	+	3	CIRI2	Uninucleated Pollen
A07	23034673	23041950	+	4	CIRI2	Tetrads
A07	23034673	23041950	+	4	CIRI2	Uninucleated Pollen
A07	23034673	23041950	+	7	Find_Circ	Pollen Mother Cells
A07	23176094	23179857	-	4	Find_Circ	Tetrads
A07	23368503	23371251	+	35	CIRI2RCExplorer2	Binucleated Pollen
A07	23368503	23371251	+	3	CIRI2RCExplorer2	Mature Pollen
A07	23368503	23371251	+	44	CIRI2	Binucleated Pollen
A07	23368503	23371251	+	5	CIRI2	Mature Pollen
A07	23423339	23430021	+	10	CIRI2	Uninucleated Pollen
A07	23534452	23534597	-	27	CIRI2	Mature Pollen
A07	23534452	23534597	-	18	Find_Circ	Mature Pollen
A07	23534489	23534597	-	3	Find_Circ	Mature Pollen
A07	23790775	23790828	+	2	CIRI2RCExplorer2	Uninucleated Pollen
A07	24158587	24158645	+	2	CIRI2RCExplorer2	Pollen Mother Cells
A07	24436266	24445159	+	5	CIRI2	Pollen Mother Cells
A07	24436266	24445159	+	5	CIRI2	Uninucleated Pollen
A07	24577008	24577219	+	6	CIRI2	Tetrads
A07	24577008	24577219	+	4	CIRI2	Uninucleated Pollen
A07	24577008	24577219	+	5	CIRI2	Binucleated Pollen
A07	24945184	24952372	-	7	Find_Circ	Pollen Mother Cells
A07	24945184	24952372	-	5	Find_Circ	Tetrads
A07	24945184	24952372	-	3	Find_Circ	Uninucleated Pollen
A07	25376013	25376116	-	2	Find_Circ	Uninucleated Pollen
A07	25733793	25733901	-	2	Find_Circ	Tetrads
A07	26199259	26199366	+	4	Find_Circ	Uninucleated Pollen
A07	26212972	26213966	-	2	CIRI2RCExplorer2	Binucleated Pollen
A07	26222004	26224601	+	2	CIRI2	Uninucleated Pollen
A07	26292167	26294762	+	2	Find_Circ	Pollen Mother Cells
A07	26292167	26294762	+	2	Find_Circ	Tetrads
A07	26292167	26294762	+	2	Find_Circ	Uninucleated Pollen
A07	27546185	27546324	-	2	CIRI2	Uninucleated Pollen
A07	27546185	27546324	-	6	CIRI2	Binucleated Pollen
A07	27546185	27546324	-	2	CIRI2	Mature Pollen
A07	27758531	27759370	+	2	CIRI2RCExplorer2	Uninucleated Pollen
A07	27758531	27759370	+	2	Find_Circ	Uninucleated Pollen
A07	28020218	28020342	-	2	Find_Circ	Mature Pollen
A07	28146825	28147194	+	3	CIRI2	Pollen Mother Cells
A07	28146825	28147194	+	3	CIRI2	Tetrads
A07	28152944	28175904	+	4	CIRI2	Pollen Mother Cells
A07	28152944	28175904	+	4	CIRI2	Tetrads
A07	28152944	28175904	+	9	CIRI2	Mature Pollen
A07	28278307	28279204	-	2	CIRI2RCExplorer2	Uninucleated Pollen
A07	28278307	28279204	-	2	Find_Circ	Uninucleated Pollen
A07	28325234	28325345	-	2	Find_Circ	Uninucleated Pollen
A07	28332160	28332433	-	2	Find_Circ	Binucleated Pollen
A08	50617	59417	+	11	CIRI2	Tetrads
A08	50617	59417	+	7	Find_Circ	Tetrads
A08	61670	61802	-	2	Find_Circ	Tetrads
A08	810585	810761	+	2	Find_Circ	Uninucleated Pollen
A08	1339792	1340104	+	2	CIRI2	Binucleated Pollen
A08	1678019	1695330	+	3	CIRI2	Pollen Mother Cells
A08	1678019	1695330	+	8	CIRI2	Tetrads
A08	3399897	3497294	-	40	CIRI2	Pollen Mother Cells
A08	3399897	3497294	-	32	CIRI2	Tetrads
A08	3399897	3497294	-	23	CIRI2	Uninucleated Pollen
A08	3399897	3497294	-	50	CIRI2	Binucleated Pollen
A08	3399897	3497294	-	34	CIRI2	Mature Pollen
A08	3492758	3492867	-	3	CIRI2RCExplorer2	Uninucleated Pollen
A08	3540554	3540692	+	4	Find_Circ	Tetrads
A08	3559018	3559159	+	2	CIRI2	Mature Pollen
A08	3643014	3643215	+	2	Find_Circ	Tetrads
A08	4681236	4681374	-	100	CIRI2	Binucleated Pollen
A08	4681236	4681353	-	2	Find_Circ	Binucleated Pollen
A08	4681236	4681374	-	2	Find_Circ	Binucleated Pollen
A08	4860304	4860442	+	2	CIRI2	Tetrads
A08	5219985	5224183	+	2	CIRI2	Mature Pollen
A08	5335277	5335857	+	2	CIRI2RCExplorer2	Uninucleated Pollen
A08	5335277	5335857	+	2	Find_Circ	Uninucleated Pollen
A08	5407892	5408312	+	2	CIRI2RCExplorer2	Pollen Mother Cells
A08	6889338	6889477	-	6	CIRI2	Pollen Mother Cells
A08	6889338	6889477	-	4	CIRI2	Uninucleated Pollen
A08	6889338	6889477	-	6	Find_Circ	Pollen Mother Cells
A08	6889338	6889477	-	4	Find_Circ	Uninucleated Pollen
A08	8302355	8302465	+	2	Find_Circ	Tetrads
A08	8302355	8302465	+	2	Find_Circ	Binucleated Pollen
A08	8565387	8573290	-	5	Find_Circ	Mature Pollen
A08	8669532	8669634	-	12	Find_Circ	Mature Pollen
A08	9267812	9271586	+	33	CIRI2	Pollen Mother Cells
A08	9267812	9271586	+	27	CIRI2	Tetrads
A08	9267812	9271586	+	22	CIRI2	Uninucleated Pollen
A08	9267812	9271586	+	52	CIRI2	Binucleated Pollen
A08	9267812	9271586	+	124	CIRI2	Mature Pollen
A08	9267812	9271586	+	19	Find_Circ	Pollen Mother Cells
A08	9267812	9271586	+	14	Find_Circ	Tetrads
A08	9267812	9271586	+	10	Find_Circ	Uninucleated Pollen
A08	9267812	9271586	+	22	Find_Circ	Binucleated Pollen
A08	9267812	9271586	+	65	Find_Circ	Mature Pollen
A08	9267816	9271586	+	3	CIRI2	Pollen Mother Cells
A08	9267816	9271586	+	7	CIRI2	Tetrads
A08	9267816	9271586	+	6	CIRI2	Uninucleated Pollen
A08	9267816	9271586	+	7	CIRI2	Binucleated Pollen
A08	9267816	9271586	+	20	CIRI2	Mature Pollen
A08	9267816	9271586	+	5	Find_Circ	Tetrads
A08	9267816	9271586	+	2	Find_Circ	Uninucleated Pollen
A08	10797770	10797957	+	3	CIRI2	Uninucleated Pollen
A08	11013356	11013431	+	2	CIRI2RCExplorer2	Pollen Mother Cells
A08	11915285	11915494	+	3	CIRI2	Binucleated Pollen
A08	12167764	12167986	+	2	Find_Circ	Pollen Mother Cells
A08	12697178	12697307	+	4	CIRI2RCExplorer2	Pollen Mother Cells
A08	13104124	13104454	-	2	Find_Circ	Uninucleated Pollen
A08	13380680	13399372	+	2	CIRI2	Uninucleated Pollen
A08	13380680	13399372	+	2	CIRI2	Binucleated Pollen
A08	13414781	13415092	-	3	CIRI2	Uninucleated Pollen
A08	13451857	13451959	-	2	Find_Circ	Pollen Mother Cells
A08	13539019	13546998	+	5	CIRI2	Tetrads
A08	13539019	13546998	+	3	CIRI2	Uninucleated Pollen
A08	13539019	13546998	+	7	CIRI2	Binucleated Pollen
A08	13606713	13608463	-	3	Find_Circ	Binucleated Pollen
A08	14048840	14048969	+	3	Find_Circ	Binucleated Pollen
A08	14665356	14665493	+	4	Find_Circ	Mature Pollen
A08	14668015	14668116	+	4	Find_Circ	Uninucleated Pollen
A08	15163595	15163722	+	2	Find_Circ	Uninucleated Pollen
A08	15185883	15187135	+	3	CIRI2	Uninucleated Pollen
A08	15353779	15364418	-	4	CIRI2	Pollen Mother Cells
A08	15353779	15364418	-	3	CIRI2	Binucleated Pollen
A08	15353779	15364418	-	2	Find_Circ	Pollen Mother Cells
A08	15516892	15521190	+	9	Find_Circ	Uninucleated Pollen
A08	15658179	15658297	-	4	Find_Circ	Pollen Mother Cells
A08	15765489	15765636	-	2	Find_Circ	Uninucleated Pollen
A08	15788045	15789449	+	2	CIRI2RCExplorer2	Uninucleated Pollen
A08	15788045	15789449	+	2	Find_Circ	Uninucleated Pollen
A08	15873013	15873150	+	3	Find_Circ	Uninucleated Pollen
A08	15971647	16018811	-	4	CIRI2	Pollen Mother Cells
A08	15971647	16018811	-	8	CIRI2	Tetrads
A08	15971647	16018811	-	4	CIRI2	Uninucleated Pollen
A08	16193820	16198088	+	4	Find_Circ	Uninucleated Pollen
A08	16487533	16493072	+	3	CIRI2RCExplorer2	Mature Pollen
A08	16487533	16493072	+	12	CIRI2	Binucleated Pollen
A08	16487533	16493072	+	391	CIRI2	Mature Pollen
A08	16487533	16493329	+	16	CIRI2	Mature Pollen
A08	16487533	16493072	+	1386	Find_Circ	Mature Pollen
A08	16518810	16518924	+	2	Find_Circ	Uninucleated Pollen
A08	16893251	16893386	+	3	Find_Circ	Tetrads
A08	16893251	16893386	+	5	Find_Circ	Uninucleated Pollen
A08	16893251	16893386	+	4	Find_Circ	Mature Pollen
A08	17182316	17182504	-	3	Find_Circ	Uninucleated Pollen
A08	17200319	17200481	-	7	Find_Circ	Mature Pollen
A08	17200319	17200520	-	3	Find_Circ	Mature Pollen
A08	17223411	17223515	+	2	Find_Circ	Pollen Mother Cells
A08	17287359	17292958	-	91	CIRI2	Pollen Mother Cells
A08	17287359	17292958	-	46	CIRI2	Tetrads
A08	17287359	17292958	-	87	CIRI2	Uninucleated Pollen
A08	17287359	17292958	-	115	CIRI2	Binucleated Pollen
A08	17287359	17292958	-	26	CIRI2	Mature Pollen
A08	17287359	17292958	-	39	Find_Circ	Tetrads
A08	17471445	17489401	+	7	CIRI2	Pollen Mother Cells
A08	17477008	17484072	+	10	Find_Circ	Tetrads
A08	17480247	17488068	+	3	CIRI2	Tetrads
A08	18057015	18057675	-	2	CIRI2RCExplorer2	Binucleated Pollen
A08	18057015	18057675	-	2	Find_Circ	Binucleated Pollen
A08	18114514	18120421	+	17	CIRI2	Pollen Mother Cells
A08	18114514	18120421	+	29	CIRI2	Tetrads
A08	18114514	18120421	+	41	CIRI2	Uninucleated Pollen
A08	18114514	18120421	+	28	CIRI2	Binucleated Pollen
A08	18114514	18120421	+	9	CIRI2	Mature Pollen
A08	18114514	18120421	+	22	Find_Circ	Pollen Mother Cells
A08	18114514	18120421	+	30	Find_Circ	Tetrads
A08	18114514	18120421	+	58	Find_Circ	Uninucleated Pollen
A08	18114514	18120421	+	21	Find_Circ	Binucleated Pollen
A08	18114514	18120421	+	13	Find_Circ	Mature Pollen
A08	18115667	18121507	+	28	CIRI2	Pollen Mother Cells
A08	18115667	18121507	+	28	CIRI2	Tetrads
A08	18115667	18121507	+	23	CIRI2	Uninucleated Pollen
A08	18115667	18121507	+	13	CIRI2	Binucleated Pollen
A08	18115667	18121507	+	15	CIRI2	Mature Pollen
A08	18115667	18121507	+	44	Find_Circ	Pollen Mother Cells
A08	18115667	18121507	+	55	Find_Circ	Tetrads
A08	18115667	18121507	+	54	Find_Circ	Uninucleated Pollen
A08	18115667	18121507	+	14	Find_Circ	Mature Pollen
A08	18115890	18121720	+	2	CIRI2	Pollen Mother Cells
A08	18487552	18490905	-	2	Find_Circ	Pollen Mother Cells
A08	18772445	18777357	+	22	CIRI2	Uninucleated Pollen
A08	18772445	18777357	+	2	Find_Circ	Tetrads
A08	18831901	18836622	+	27	CIRI2	Pollen Mother Cells
A08	18831901	18836622	+	95	CIRI2	Tetrads
A08	18831901	18836622	+	42	CIRI2	Uninucleated Pollen
A08	18831901	18836622	+	16	Find_Circ	Pollen Mother Cells
A08	18831901	18836622	+	69	Find_Circ	Tetrads
A08	18831901	18836622	+	35	Find_Circ	Uninucleated Pollen
A08	18844141	18849865	+	9	Find_Circ	Binucleated Pollen
A08	18856437	18869430	+	4	CIRI2	Binucleated Pollen
A08	18867027	18869430	+	3	CIRI2	Binucleated Pollen
A08	19365817	19371795	+	2	CIRI2	Uninucleated Pollen
A08	19512482	19512667	+	3	Find_Circ	Uninucleated Pollen
A08	19738542	19738658	-	3	Find_Circ	Uninucleated Pollen
A08	20288560	20288755	+	2	Find_Circ	Pollen Mother Cells
A08	20288560	20288755	+	2	Find_Circ	Uninucleated Pollen
A08	20419849	20419998	-	3	Find_Circ	Uninucleated Pollen
A08	20496640	20496925	+	2	Find_Circ	Mature Pollen
A08	20523764	20530541	-	33	CIRI2	Pollen Mother Cells
A08	20523764	20530541	-	26	CIRI2	Tetrads
A08	20523764	20530541	-	24	CIRI2	Uninucleated Pollen
A08	20523764	20530541	-	51	CIRI2	Binucleated Pollen
A08	20523764	20530541	-	65	CIRI2	Mature Pollen
A08	20689944	20690139	+	2	Find_Circ	Uninucleated Pollen
A08	21291614	21291681	-	2	CIRI2RCExplorer2	Pollen Mother Cells
A08	21476684	21476753	+	3	CIRI2RCExplorer2	Tetrads
A08	21674216	21688475	-	4	Find_Circ	Tetrads
A08	21674216	21688475	-	2	Find_Circ	Uninucleated Pollen
A08	21674216	21688475	-	4	Find_Circ	Binucleated Pollen
A08	21674216	21688475	-	6	Find_Circ	Mature Pollen
A08	21841312	21841553	+	2	Find_Circ	Binucleated Pollen
A08	21955141	21955256	+	2	Find_Circ	Uninucleated Pollen
A08	22175876	22175997	+	3	Find_Circ	Tetrads
A08	22175888	22176010	+	10	Find_Circ	Pollen Mother Cells
A08	22175888	22176010	+	2	Find_Circ	Tetrads
A08	22175888	22176010	+	2	Find_Circ	Uninucleated Pollen
A08	22175888	22176010	+	2	Find_Circ	Binucleated Pollen
A08	22175888	22176010	+	2	Find_Circ	Mature Pollen
A08	22241297	22241416	-	2	Find_Circ	Mature Pollen
A08	22346406	22352300	+	2	Find_Circ	Uninucleated Pollen
A08	22418438	22422069	+	5	CIRI2	Tetrads
A08	22438603	22439180	+	2	CIRI2RCExplorer2	Mature Pollen
A08	22438603	22439180	+	2	Find_Circ	Mature Pollen
A08	22807875	22808031	+	2	CIRI2	Binucleated Pollen
A08	22807875	22808031	+	7	CIRI2	Mature Pollen
A09	16295	16403	+	2	Find_Circ	Binucleated Pollen
A09	233822	233922	-	2	Find_Circ	Pollen Mother Cells
A09	988496	988874	-	2	CIRI2RCExplorer2	Uninucleated Pollen
A09	988743	989253	-	13	Find_Circ	Pollen Mother Cells
A09	988743	989253	-	3	Find_Circ	Tetrads
A09	988743	989253	-	2	Find_Circ	Uninucleated Pollen
A09	988743	989253	-	3	Find_Circ	Binucleated Pollen
A09	989253	989424	-	2	Find_Circ	Binucleated Pollen
A09	1318357	1318418	-	6	CIRI2RCExplorer2	Pollen Mother Cells
A09	1318357	1318418	-	10	CIRI2RCExplorer2	Tetrads
A09	1318357	1318418	-	5	CIRI2RCExplorer2	Uninucleated Pollen
A09	1318357	1318418	-	9	CIRI2RCExplorer2	Binucleated Pollen
A09	1318357	1318418	-	10	CIRI2RCExplorer2	Mature Pollen
A09	1330734	1331122	-	2	CIRI2RCExplorer2	Binucleated Pollen
A09	1330734	1331122	-	2	Find_Circ	Binucleated Pollen
A09	1493674	1493785	-	2	Find_Circ	Mature Pollen
A09	1681316	1681563	+	3	CIRI2	Mature Pollen
A09	1959825	1960105	-	3	Find_Circ	Binucleated Pollen
A09	1976356	1976458	+	2	Find_Circ	Pollen Mother Cells
A09	2021102	2021207	+	2	Find_Circ	Mature Pollen
A09	2130211	2130469	+	2	CIRI2	Binucleated Pollen
A09	2202977	2203116	+	3	CIRI2	Binucleated Pollen
A09	2202977	2203116	+	18	CIRI2	Mature Pollen
A09	2202977	2203140	+	3	CIRI2	Mature Pollen
A09	2202977	2203083	+	10	Find_Circ	Mature Pollen
A09	2202977	2203116	+	2	Find_Circ	Mature Pollen
A09	2202999	2203101	+	9	Find_Circ	Mature Pollen
A09	2202999	2203125	+	4	Find_Circ	Mature Pollen
A09	2203002	2203182	+	84	CIRI2	Mature Pollen
A09	2203014	2203284	+	141	CIRI2	Mature Pollen
A09	2203014	2203140	+	2	Find_Circ	Mature Pollen
A09	2203017	2203284	+	79	CIRI2	Binucleated Pollen
A09	2203032	2203173	+	2	Find_Circ	Mature Pollen
A09	2203032	2203197	+	2	Find_Circ	Mature Pollen
A09	2203032	2203260	+	16	Find_Circ	Mature Pollen
A09	2203050	2203173	+	2	Find_Circ	Mature Pollen
A09	2203050	2203221	+	4	Find_Circ	Mature Pollen
A09	2203053	2203401	+	40	CIRI2	Mature Pollen
A09	2203053	2203167	+	92	Find_Circ	Binucleated Pollen
A09	2203053	2203167	+	499	Find_Circ	Mature Pollen
A09	2203053	2203182	+	2	Find_Circ	Mature Pollen
A09	2203053	2203230	+	5	Find_Circ	Mature Pollen
A09	2203053	2203269	+	2	Find_Circ	Mature Pollen
A09	2203059	2203173	+	2	Find_Circ	Mature Pollen
A09	2203059	2203182	+	3	Find_Circ	Mature Pollen
A09	2203059	2203197	+	2	Find_Circ	Mature Pollen
A09	2203059	2203206	+	3	Find_Circ	Mature Pollen
A09	2203059	2203260	+	9	Find_Circ	Mature Pollen
A09	2203083	2203269	+	7	CIRI2	Mature Pollen
A09	2203083	2203307	+	2	CIRI2	Mature Pollen
A09	2203083	2203197	+	3	Find_Circ	Mature Pollen
A09	2203083	2203221	+	3	Find_Circ	Mature Pollen
A09	2203116	2203269	+	21	CIRI2	Mature Pollen
A09	2203116	2203254	+	12	Find_Circ	Mature Pollen
A09	2934653	2941775	+	3	Find_Circ	Tetrads
A09	3023297	3036667	+	15	Find_Circ	Uninucleated Pollen
A09	3023297	3036667	+	12	Find_Circ	Binucleated Pollen
A09	3023584	3036927	+	27	Find_Circ	Tetrads
A09	3024044	3037266	+	2	CIRI2	Tetrads
A09	3024555	3037922	-	2	Find_Circ	Tetrads
A09	3024555	3037922	-	3	Find_Circ	Uninucleated Pollen
A09	3025189	3038290	+	2	CIRI2	Binucleated Pollen
A09	3085404	3085524	+	3	Find_Circ	Mature Pollen
A09	3234713	3234831	-	12	Find_Circ	Mature Pollen
A09	3441192	3441516	-	2	Find_Circ	Tetrads
A09	3456247	3456434	+	2	Find_Circ	Pollen Mother Cells
A09	3991102	3991259	-	2	CIRI2	Tetrads
A09	4069381	4069489	-	3	Find_Circ	Pollen Mother Cells
A09	4071599	4071669	-	3	CIRI2RCExplorer2	Uninucleated Pollen
A09	4539203	4539970	+	3	CIRI2	Uninucleated Pollen
A09	4765598	4765824	-	2	Find_Circ	Uninucleated Pollen
A09	5589370	5589486	-	2	Find_Circ	Tetrads
A09	5589687	5589837	+	8	Find_Circ	Pollen Mother Cells
A09	5589687	5589807	+	2	Find_Circ	Uninucleated Pollen
A09	5589711	5589861	+	2	Find_Circ	Pollen Mother Cells
A09	5707794	5707914	+	3	Find_Circ	Mature Pollen
A09	5863425	5870049	-	2	CIRI2	Pollen Mother Cells
A09	5863425	5870049	-	2	CIRI2	Uninucleated Pollen
A09	5863425	5870049	-	4	Find_Circ	Pollen Mother Cells
A09	5863425	5870049	-	8	Find_Circ	Uninucleated Pollen
A09	6158762	6158895	+	3	Find_Circ	Binucleated Pollen
A09	6448004	6448320	-	3	CIRI2	Pollen Mother Cells
A09	6448004	6448320	-	2	Find_Circ	Pollen Mother Cells
A09	6530998	6551307	-	19	Find_Circ	Uninucleated Pollen
A09	6530998	6551307	-	6	Find_Circ	Binucleated Pollen
A09	6697406	6697479	-	12	CIRI2RCExplorer2	Tetrads
A09	6697406	6697479	-	2	CIRI2RCExplorer2	Uninucleated Pollen
A09	7010687	7010747	+	2	CIRI2RCExplorer2	Pollen Mother Cells
A09	7032100	7032248	+	2	Find_Circ	Binucleated Pollen
A09	7034307	7034438	+	2	Find_Circ	Uninucleated Pollen
A09	7452480	7452662	+	2	CIRI2	Tetrads
A09	7452480	7452662	+	2	Find_Circ	Tetrads
A09	7452480	7452662	+	2	Find_Circ	Uninucleated Pollen
A09	7785502	7789966	+	96	Find_Circ	Tetrads
A09	7785502	7789966	+	40	Find_Circ	Binucleated Pollen
A09	7789828	7789966	+	19	Find_Circ	Tetrads
A09	9011601	9011710	+	2	Find_Circ	Tetrads
A09	9011601	9011710	+	3	Find_Circ	Binucleated Pollen
A09	9511548	9511670	-	2	Find_Circ	Pollen Mother Cells
A09	10484746	10513688	+	4	CIRI2	Tetrads
A09	10515714	10524557	-	9	CIRI2	Pollen Mother Cells
A09	10515714	10524557	-	8	CIRI2	Tetrads
A09	10515714	10524557	-	14	CIRI2	Uninucleated Pollen
A09	10515714	10524557	-	8	CIRI2	Binucleated Pollen
A09	10515714	10524557	-	4	Find_Circ	Uninucleated Pollen
A09	10515714	10524557	-	7	Find_Circ	Binucleated Pollen
A09	11263775	11263954	-	2	Find_Circ	Pollen Mother Cells
A09	11318791	11320224	+	10	Find_Circ	Mature Pollen
A09	11973381	11974009	+	2	CIRI2RCExplorer2	Binucleated Pollen
A09	11973381	11974009	+	2	Find_Circ	Binucleated Pollen
A09	12502775	12502876	-	3	Find_Circ	Uninucleated Pollen
A09	12576910	12577330	-	2	CIRI2	Uninucleated Pollen
A09	12576910	12577330	-	2	CIRI2	Binucleated Pollen
A09	12576910	12577330	-	3	CIRI2	Mature Pollen
A09	12585250	12585412	+	2	Find_Circ	Tetrads
A09	13796354	13796519	+	2	Find_Circ	Binucleated Pollen
A09	13796363	13796495	-	2	Find_Circ	Uninucleated Pollen
A09	13796390	13796495	-	2	Find_Circ	Uninucleated Pollen
A09	13912698	13912877	+	2	Find_Circ	Uninucleated Pollen
A09	15058915	15071379	+	2	CIRI2	Pollen Mother Cells
A09	15059757	15071782	+	9	Find_Circ	Pollen Mother Cells
A09	15059757	15071782	+	4	Find_Circ	Binucleated Pollen
A09	15800069	15800578	-	2	CIRI2RCExplorer2	Binucleated Pollen
A09	15894497	15894605	+	2	Find_Circ	Pollen Mother Cells
A09	16079518	16079619	+	3	Find_Circ	Uninucleated Pollen
A09	16407161	16407408	-	2	Find_Circ	Binucleated Pollen
A09	16411204	16411736	+	2	CIRI2RCExplorer2	Binucleated Pollen
A09	16715117	16742872	-	7	Find_Circ	Uninucleated Pollen
A09	17102083	17102702	-	2	CIRI2RCExplorer2	Binucleated Pollen
A09	17102083	17102702	-	2	Find_Circ	Binucleated Pollen
A09	17508844	17508967	-	2	Find_Circ	Tetrads
A09	17509785	17510206	-	2	CIRI2	Tetrads
A09	17509785	17510206	-	3	CIRI2	Mature Pollen
A09	18408317	18408458	-	3	Find_Circ	Binucleated Pollen
A09	18788477	18788582	+	3	Find_Circ	Binucleated Pollen
A09	19159900	19160145	+	2	Find_Circ	Uninucleated Pollen
A09	20761350	20761452	-	3	Find_Circ	Pollen Mother Cells
A09	20761350	20761452	-	3	Find_Circ	Uninucleated Pollen
A09	24424205	24424325	-	4	Find_Circ	Uninucleated Pollen
A09	25122701	25122968	-	2	Find_Circ	Uninucleated Pollen
A09	25909078	25922325	+	3	CIRI2	Pollen Mother Cells
A09	25909078	25947502	+	19	CIRI2	Pollen Mother Cells
A09	25909078	25943566	+	4	CIRI2	Tetrads
A09	25909078	25947502	+	15	CIRI2	Tetrads
A09	25909078	25943566	+	7	CIRI2	Uninucleated Pollen
A09	25909078	25947502	+	19	CIRI2	Uninucleated Pollen
A09	25909078	25922325	+	5	CIRI2	Binucleated Pollen
A09	25909078	25943566	+	3	CIRI2	Binucleated Pollen
A09	25909078	25947502	+	33	CIRI2	Binucleated Pollen
A09	25909078	25947502	+	2	CIRI2	Mature Pollen
A09	26183981	26184285	-	2	Find_Circ	Uninucleated Pollen
A09	27217442	27217604	-	4	Find_Circ	Mature Pollen
A09	27217442	27217640	-	8	Find_Circ	Mature Pollen
A09	27524321	27528076	-	10	CIRI2	Pollen Mother Cells
A09	29178069	29178144	+	2	CIRI2RCExplorer2	Uninucleated Pollen
A09	29575880	29584395	+	52	Find_Circ	Binucleated Pollen
A09	29575880	29584395	+	40	Find_Circ	Mature Pollen
A09	29619034	29630582	-	3	CIRI2	Tetrads
A09	29620528	29657485	-	4	CIRI2	Pollen Mother Cells
A09	29620528	29657485	-	2	CIRI2	Uninucleated Pollen
A09	29620528	29657485	-	6	CIRI2	Binucleated Pollen
A09	29620528	29657485	-	5	Find_Circ	Binucleated Pollen
A09	30050837	30050891	-	4	CIRI2RCExplorer2	Binucleated Pollen
A09	30050837	30050891	-	2	CIRI2RCExplorer2	Mature Pollen
A09	30180288	30183928	-	6	CIRI2	Pollen Mother Cells
A09	30180288	30183928	-	3	CIRI2	Tetrads
A09	30180288	30183928	-	9	CIRI2	Uninucleated Pollen
A09	30180288	30183928	-	10	CIRI2	Binucleated Pollen
A09	30180288	30183928	-	14	CIRI2	Mature Pollen
A09	30181007	30184748	-	3	Find_Circ	Uninucleated Pollen
A09	30181007	30184748	-	3	Find_Circ	Binucleated Pollen
A09	30181007	30184748	-	3	Find_Circ	Mature Pollen
A09	30293695	30293815	+	4	Find_Circ	Pollen Mother Cells
A09	30334945	30335056	+	2	Find_Circ	Binucleated Pollen
A09	30588692	30591326	+	3	CIRI2	Tetrads
A09	30588692	30591326	+	9	CIRI2	Uninucleated Pollen
A09	30628212	30628316	-	2	Find_Circ	Pollen Mother Cells
A09	31148571	31178487	+	2	CIRI2	Uninucleated Pollen
A09	31149075	31179139	+	5	CIRI2	Uninucleated Pollen
A09	31332748	31332849	+	2	Find_Circ	Pollen Mother Cells
A09	31461935	31462130	-	2	Find_Circ	Mature Pollen
A09	31462897	31463140	-	2	Find_Circ	Pollen Mother Cells
A09	32077738	32077866	+	2	Find_Circ	Uninucleated Pollen
A09	32123675	32123782	+	2	Find_Circ	Binucleated Pollen
A09	32318347	32318563	-	3	CIRI2RCExplorer2	Uninucleated Pollen
A09	32318347	32318563	-	3	Find_Circ	Uninucleated Pollen
A09	32762274	32764061	-	33	CIRI2	Uninucleated Pollen
A09	32762274	32764061	-	3	Find_Circ	Uninucleated Pollen
A09	33354992	33355093	-	2	Find_Circ	Binucleated Pollen
A09	33856514	33856642	+	2	Find_Circ	Tetrads
A09	33921995	33922218	+	2	Find_Circ	Tetrads
A09	34176435	34176540	-	4	Find_Circ	Uninucleated Pollen
A09	34700931	34701039	+	4	Find_Circ	Tetrads
A09	35027332	35052007	-	3	CIRI2	Pollen Mother Cells
A09	35027332	35052007	-	7	CIRI2	Tetrads
A09	35598069	35598218	-	2	CIRI2	Binucleated Pollen
A09	36326632	36326797	+	3	Find_Circ	Uninucleated Pollen
A09	36481134	36481274	+	3	Find_Circ	Uninucleated Pollen
A09	36747195	36747631	+	2	Find_Circ	Pollen Mother Cells
A09	36764929	36765314	-	2	CIRI2	Uninucleated Pollen
A09	37080642	37095339	+	3	CIRI2	Uninucleated Pollen
A09	37080642	37095339	+	7	CIRI2	Binucleated Pollen
A09	37080642	37095339	+	6	CIRI2	Mature Pollen
A09	37115227	37116883	+	2	Find_Circ	Uninucleated Pollen
A09	37488807	37488900	+	2	CIRI2RCExplorer2	Mature Pollen
A09	38113140	38116811	+	4	CIRI2	Tetrads
A09	38113140	38116811	+	6	CIRI2	Binucleated Pollen
A09	38143635	38150150	-	12	CIRI2	Pollen Mother Cells
A09	38143635	38150150	-	9	CIRI2	Tetrads
A09	38143635	38150150	-	13	CIRI2	Uninucleated Pollen
A09	38143635	38150653	-	5	CIRI2	Uninucleated Pollen
A09	38143635	38150150	-	8	CIRI2	Binucleated Pollen
A09	38143635	38150653	-	2	CIRI2	Binucleated Pollen
A09	38143635	38150150	-	8	Find_Circ	Pollen Mother Cells
A09	38143635	38150150	-	4	Find_Circ	Tetrads
A09	38143635	38150150	-	8	Find_Circ	Uninucleated Pollen
A09	38143635	38150150	-	2	Find_Circ	Binucleated Pollen
A09	38143635	38150150	-	2	Find_Circ	Mature Pollen
A09	38145917	38151853	-	2	CIRI2	Pollen Mother Cells
A09	38145917	38151853	-	6	CIRI2	Uninucleated Pollen
A09	38145917	38151853	-	2	CIRI2	Binucleated Pollen
A09	38511184	38518361	-	2	Find_Circ	Binucleated Pollen
A09	39106053	39106226	-	3	Find_Circ	Binucleated Pollen
A09	39600674	39600740	-	3	CIRI2RCExplorer2	Uninucleated Pollen
A09	39680700	39680831	+	6	Find_Circ	Pollen Mother Cells
A09	39680700	39680831	+	7	Find_Circ	Tetrads
A09	40252257	40252428	-	2	Find_Circ	Uninucleated Pollen
A09	40703379	40724996	-	11	CIRI2	Pollen Mother Cells
A09	41183003	41183113	-	2	Find_Circ	Uninucleated Pollen
A09	41288740	41288806	-	5	CIRI2RCExplorer2	Mature Pollen
A09	41297482	41304390	+	6	Find_Circ	Pollen Mother Cells
A09	41297482	41304390	+	8	Find_Circ	Tetrads
A09	41297482	41304390	+	7	Find_Circ	Uninucleated Pollen
A09	41297482	41304390	+	5	Find_Circ	Binucleated Pollen
A09	41304021	41306599	-	66	CIRI2	Uninucleated Pollen
A09	41304021	41306599	-	21	CIRI2	Binucleated Pollen
A09	41484790	41484946	-	2	Find_Circ	Binucleated Pollen
A09	41505109	41505229	+	2	Find_Circ	Tetrads
A09	41505109	41505229	+	8	Find_Circ	Binucleated Pollen
A09	41505109	41505229	+	2	Find_Circ	Mature Pollen
A09	41505386	41505560	-	2	CIRI2RCExplorer2	Pollen Mother Cells
A09	41625244	41625370	-	2	Find_Circ	Binucleated Pollen
A09	41707808	41710231	+	2	CIRI2	Tetrads
A09	42026040	42026284	+	3	CIRI2	Mature Pollen
A09	42219772	42233107	-	10	Find_Circ	Uninucleated Pollen
A09	42227380	42233335	-	5	Find_Circ	Binucleated Pollen
A09	42227380	42233335	-	5	Find_Circ	Mature Pollen
A09	42301075	42301182	-	2	CIRI2RCExplorer2	Pollen Mother Cells
A09	42301075	42301182	-	2	Find_Circ	Pollen Mother Cells
A09	42350390	42353779	+	2	CIRI2	Pollen Mother Cells
A09	42350390	42353779	+	2	CIRI2	Tetrads
A09	42350390	42353779	+	3	CIRI2	Uninucleated Pollen
A09	42350390	42353779	+	3	CIRI2	Binucleated Pollen
A09	42350390	42353779	+	16	CIRI2	Mature Pollen
A09	42350390	42353779	+	6	Find_Circ	Binucleated Pollen
A09	42350390	42353779	+	5	Find_Circ	Mature Pollen
A09	42486955	42490927	+	3	Find_Circ	Tetrads
A09	42487233	42490987	-	2	Find_Circ	Pollen Mother Cells
A09	42487233	42490987	-	2	Find_Circ	Uninucleated Pollen
A09	42602974	42603112	+	2	Find_Circ	Mature Pollen
A09	42684026	42685558	+	2	Find_Circ	Pollen Mother Cells
A09	42864123	42867481	-	5	CIRI2	Tetrads
A09	43249549	43249615	+	2	CIRI2RCExplorer2	Uninucleated Pollen
A09	43495176	43495336	-	3	CIRI2	Binucleated Pollen
A09	43495176	43495336	-	2	Find_Circ	Binucleated Pollen
A09	43638427	43684686	+	4	Find_Circ	Pollen Mother Cells
A09	43638427	43684686	+	4	Find_Circ	Tetrads
A09	43638427	43684686	+	15	Find_Circ	Uninucleated Pollen
A09	43638427	43684686	+	13	Find_Circ	Binucleated Pollen
A09	43638427	43684686	+	3	Find_Circ	Mature Pollen
A09	43638563	43684795	-	13	Find_Circ	Pollen Mother Cells
A09	43638563	43684795	-	26	Find_Circ	Tetrads
A09	43638563	43684795	-	9	Find_Circ	Uninucleated Pollen
A09	43638563	43684795	-	22	Find_Circ	Binucleated Pollen
A09	43638563	43684795	-	8	Find_Circ	Mature Pollen
A09	43941106	43942231	+	2	CIRI2RCExplorer2	Binucleated Pollen
A09	43943564	43943933	+	2	CIRI2RCExplorer2	Binucleated Pollen
A09	43943564	43943933	+	2	Find_Circ	Binucleated Pollen
A09	44249073	44252586	+	3	Find_Circ	Tetrads
A09	44674930	44719581	+	2	Find_Circ	Uninucleated Pollen
A09	45150789	45150938	-	4	Find_Circ	Pollen Mother Cells
A09	45150789	45150938	-	2	Find_Circ	Binucleated Pollen
A10	55348	56362	+	2	CIRI2	Uninucleated Pollen
A10	100260	108516	-	3	CIRI2	Pollen Mother Cells
A10	100260	108516	-	4	CIRI2	Binucleated Pollen
A10	100260	108516	-	8	Find_Circ	Tetrads
A10	100260	108516	-	9	Find_Circ	Uninucleated Pollen
A10	100260	108516	-	15	Find_Circ	Binucleated Pollen
A10	113487	113593	+	2	Find_Circ	Mature Pollen
A10	135859	136427	-	3	Find_Circ	Uninucleated Pollen
A10	281988	282097	-	3	Find_Circ	Tetrads
A10	432751	432898	-	2	Find_Circ	Binucleated Pollen
A10	453294	453435	-	2	CIRI2	Pollen Mother Cells
A10	453294	453435	-	2	Find_Circ	Pollen Mother Cells
A10	453294	453435	-	2	Find_Circ	Uninucleated Pollen
A10	819724	825068	+	2	CIRI2	Pollen Mother Cells
A10	892502	892745	-	2	Find_Circ	Uninucleated Pollen
A10	1761277	1764859	-	36	CIRI2	Pollen Mother Cells
A10	1761277	1764859	-	33	CIRI2	Tetrads
A10	1761277	1764859	-	43	CIRI2	Uninucleated Pollen
A10	1761277	1764859	-	89	CIRI2	Binucleated Pollen
A10	1761277	1764859	-	26	CIRI2	Mature Pollen
A10	1934602	1967460	-	26	Find_Circ	Uninucleated Pollen
A10	2660148	2660300	+	4	Find_Circ	Uninucleated Pollen
A10	2700791	2705174	+	3	CIRI2	Binucleated Pollen
A10	2700995	2705374	+	5	Find_Circ	Mature Pollen
A10	2836801	2840461	-	3	Find_Circ	Pollen Mother Cells
A10	2836801	2840461	-	2	Find_Circ	Tetrads
A10	3064306	3111922	+	11	Find_Circ	Mature Pollen
A10	3065349	3113322	+	3	CIRI2	Mature Pollen
A10	3065349	3113322	+	2	Find_Circ	Mature Pollen
A10	3484618	3484864	+	2	Find_Circ	Uninucleated Pollen
A10	8403276	8403390	+	2	CIRI2RCExplorer2	Uninucleated Pollen
A10	8403276	8403390	+	2	Find_Circ	Uninucleated Pollen
A10	9485850	9485916	-	3	CIRI2RCExplorer2	Tetrads
A10	9489590	9489724	+	2	Find_Circ	Binucleated Pollen
A10	10799135	10799327	+	2	Find_Circ	Binucleated Pollen
A10	11421564	11421725	+	2	Find_Circ	Uninucleated Pollen
A10	11686953	11687199	+	2	Find_Circ	Binucleated Pollen
A10	11789224	11791011	+	2	Find_Circ	Mature Pollen
A10	12028421	12030321	-	2	CIRI2RCExplorer2	Pollen Mother Cells
A10	12028421	12030321	-	7	CIRI2RCExplorer2	Mature Pollen
A10	12028421	12030321	-	2	CIRI2	Pollen Mother Cells
[truncated: 128 more rows]

## Sheet: TableS4
Table S4: List of 1180 unique circRNAs including their annotation
Chromosome	Start	End	Strand	Genomic Type	Exon Count	Gene Name	Number of Involved Genes	Developmental Stages	Algorithm
A01	29811	30193	+	exon - intron	3	BraA01g000090.3C	1	Pollen Mother Cells	CIRI2RCExplorer2
A01	468873	469109	+	exon	1	BraA01g000990.3C	1	Uninucleated Pollen	Find_Circ
A01	526076	526184	+	exon	1	BraA01g001130.3C	1	Uninucleated Pollen	Find_Circ
A01	669104	671384	-	exon - intron	7	BraA01g001320.3C; BraA01g001330.3C	2	Pollen Mother Cells, Tetrad, Uninucleated Pollen, Binucleated Pollen	CIRI2, Find_Circ
A01	669769	672184	-	exon - intron	7	BraA01g001320.3C; BraA01g001330.3C	2	Pollen Mother Cells, Tetrad, Uninucleated Pollen, Binucleated Pollen	CIRI2, Find_Circ
A01	716200	719129	+	exon - intron	4	BraA01g001420.3C; BraA01g001430.3C	2	Mature Pollen	Find_Circ
A01	827787	827922	-	exon	1	BraA01g001630.3C	1	Binucleated Pollen	Find_Circ
A01	1172970	1173114	-	exon - intron	1	BraA01g002370.3C	1	Tetrad, Uninucleated Pollen	Find_Circ
A01	1680856	1680968	-	exon	1	BraA01g003370.3C	1	Mature Pollen	Find_Circ
A01	1788513	1788760	-	exon	1	BraA01g003630.3C	1	Pollen Mother Cells, Tetrad	Find_Circ
A01	2059515	2059671	-	exon	1	BraA01g004250.3C	1	Mature Pollen	Find_Circ
A01	2059515	2059692	-	exon	1	BraA01g004250.3C	1	Mature Pollen	Find_Circ
A01	2059596	2059788	-	exon	1	BraA01g004250.3C	1	Mature Pollen	CIRI2
A01	2168289	2169364	-	exon - intron	4	BraA01g004500.3C	1	Uninucleated Pollen	CIRI2RCExplorer2, Find_Circ
A01	2194224	2194336	-	exon	1	BraA01g004550.3C	1	Uninucleated Pollen	Find_Circ
A01	2419301	2426740	-	exon - intron	15	BraA01g005070.3C; BraA01g005080.3C; BraA01g005090.3C	3	Pollen Mother Cells, Tetrad, Uninucleated Pollen, Binucleated Pollen, Mature Pollen	CIRI2, Find_Circ
A01	2787298	2787422	-	exon	1	BraA01g005770.3C	1	Tetrad	Find_Circ
A01	2807008	2807130	-	exon	1	BraA01g005830.3C	1	Uninucleated Pollen	Find_Circ
A01	2927004	2927398	+	exon - intron	2	BraA01g006050.3C	1	Binucleated Pollen	CIRI2
A01	3143203	3143778	-	exon - intron	2	BraA01g006560.3C	1	Uninucleated Pollen	CIRI2
A01	3348713	3390223	-	exon - intron	37	BraA01g007000.3C; BraA01g007010.3C; BraA01g007020.3C; BraA01g007040.3C; BraA01g007050.3C; BraA01g007060.3C; BraA01g007070.3C; BraA01g007080.3C; BraA01g007090.3C; BraA01g007100.3C; BraA01g007110.3C; BraA01g007030.3C	12	Pollen Mother Cells, Tetrad, Uninucleated Pollen, Binucleated Pollen, Mature Pollen	Find_Circ
A01	3969116	3969224	-	exon	1	BraA01g008240.3C	1	Binucleated Pollen	Find_Circ
A01	4170706	4170817	-	exon	1	BraA01g008470.3C	1	Tetrad	Find_Circ
A01	4397689	4397894	+	exon	1	BraA01g008910.3C	1	Tetrad	CIRI2RCExplorer2
A01	4554670	4554775	+	exon	1	BraA01g009150.3C	1	Pollen Mother Cells	Find_Circ
A01	5155675	5155810	-	exon	1	BraA01g010040.3C	1	Uninucleated Pollen	Find_Circ
A01	5458274	5458385	+	exon	1	BraA01g010590.3C	1	Pollen Mother Cells, Binucleated Pollen	Find_Circ
A01	5986639	5987108	+	exon - intron	2	BraA01g011450.3C	1	Pollen Mother Cells, Tetrad, Uninucleated Pollen, Binucleated Pollen	CIRI2RCExplorer2, CIRI2
A01	6084165	6098458	-	exon - intron	14	BraA01g011680.3C; BraA01g011690.3C; BraA01g011700.3C	3	Pollen Mother Cells	Find_Circ
A01	6207890	6212821	+	exon - intron	1	BraA01g011930.3C	1	Mature Pollen	CIRI2
A01	6208901	6213902	+	exon - intron	4	BraA01g011930.3C	1	Pollen Mother Cells, Tetrad, Binucleated Pollen, Mature Pollen	CIRI2, Find_Circ
A01	6209530	6214621	+	exon - intron	7	BraA01g011930.3C	1	Tetrad, Binucleated Pollen, Mature Pollen	Find_Circ
A01	6366600	6366764	-	exon	1	BraA01g012260.3C	1	Tetrad	Find_Circ
A01	6467932	6468150	-	exon - intron	2	BraA01g012410.3C	1	Pollen Mother Cells, Binucleated Pollen	CIRI2
A01	6531805	6537510	+	exon - intron	11	BraA01g012520.3C; BraA01g012530.3C	2	Pollen Mother Cells, Binucleated Pollen, Mature Pollen	Find_Circ
A01	6540104	6540242	+	exon - intron	1	BraA01g012530.3C	1	Binucleated Pollen	Find_Circ
A01	6570572	6578482	-	exon - intron	7	BraA01g012620.3C; BraA01g012630.3C	2	Pollen Mother Cells, Tetrad, Uninucleated Pollen, Binucleated Pollen, Mature Pollen	CIRI2, Find_Circ
A01	6788527	6788599	-	exon	1	BraA01g012930.3C	1	Tetrad	CIRI2RCExplorer2
A01	6979130	6992250	-	exon - intron	13	BraA01g013340.3C; BraA01g013350.3C	2	Uninucleated Pollen	CIRI2
A01	7169436	7178616	-	exon - intron	4	BraA01g013610.3C	1	Binucleated Pollen, Mature Pollen	CIRI2
A01	7169436	7173083	-	exon	1	BraA01g013610.3C	1	Mature Pollen	CIRI2
A01	7349956	7354157	-	exon - intron	7	BraA01g013900.3C; BraA01g013910.3C	2	Pollen Mother Cells	Find_Circ
A01	7956057	7956338	-	exon - intron	2	BraA01g014950.3C	1	Pollen Mother Cells	CIRI2
A01	7956222	7956327	-	exon - intron	1	BraA01g014950.3C	1	Pollen Mother Cells, Tetrad, Uninucleated Pollen, Binucleated Pollen	Find_Circ
A01	7990676	7995283	+	exon - intron	8	BraA01g015070.3C; BraA01g015080.3C; BraA01g015090.3C	3	Pollen Mother Cells, Tetrad, Uninucleated Pollen, Binucleated Pollen	CIRI2, Find_Circ
A01	8507233	8507773	-	exon - intron	2	BraA01g016090.3C	1	Uninucleated Pollen	CIRI2RCExplorer2, Find_Circ
A01	8810011	8814625	+	exon - intron	5	BraA01g016640.3C	1	Mature Pollen	CIRI2
A01	8810961	8815611	+	exon	1	BraA01g016640.3C	1	Mature Pollen	CIRI2
A01	8883254	8904537	+	exon - intron	39	BraA01g016730.3C; BraA01g016740.3C; BraA01g016750.3C; BraA01g016760.3C	4	Uninucleated Pollen	CIRI2, Find_Circ
A01	9675067	9685586	+	exon - intron	7	BraA01g018160.3C; BraA01g018170.3C	2	Pollen Mother Cells, Tetrad, Uninucleated Pollen	Find_Circ
A01	9904922	9909803	+	exon - intron	10	BraA01g018600.3C; BraA01g018610.3C; BraA01g018620.3C	3	Pollen Mother Cells, Tetrad, Uninucleated Pollen, Binucleated Pollen, Mature Pollen	Find_Circ
A01	9905389	9909948	+	exon - intron	9	BraA01g018600.3C; BraA01g018610.3C; BraA01g018620.3C	3	Pollen Mother Cells, Tetrad, Uninucleated Pollen, Mature Pollen	Find_Circ
A01	10177956	10178058	+	exon - intron	1	BraA01g019140.3C	1	Uninucleated Pollen	Find_Circ
A01	10362702	10363954	+	exon - intron	4	BraA01g019370.3C	1	Uninucleated Pollen	Find_Circ
A01	11023219	11027593	+	exon - intron	16	BraA01g020520.3C	1	Tetrad	Find_Circ
A01	11164241	11164369	+	exon	1	BraA01g020710.3C	1	Tetrad	Find_Circ
A01	12500240	12500435	+	exon	1	BraA01g022340.3C	1	Uninucleated Pollen	Find_Circ
A01	12708428	12708548	+	exon	1	BraA01g022650.3C	1	Uninucleated Pollen	Find_Circ
A01	12971430	12971550	-	exon	1	BraA01g022940.3C	1	Binucleated Pollen	Find_Circ
A01	17191457	17255484	-	exon - intron	34	BraA01g026890.3C; BraA01g026900.3C; BraA01g026910.3C; BraA01g026920.3C; BraA01g026930.3C; BraA01g026940.3C; BraA01g026950.3C; BraA01g026960.3C; BraA01g026970.3C; BraA01g026980.3C; BraA01g026990.3C	11	Mature Pollen	CIRI2
A01	18483578	18484129	+	exon - intron	2	BraA01g028280.3C	1	Mature Pollen	CIRI2RCExplorer2, Find_Circ
A01	18798117	18798231	-	exon	1	BraA01g028610.3C	1	Mature Pollen	Find_Circ
A01	20317378	20318698	-	exon - intron	5	BraA01g030320.3C	1	Mature Pollen	CIRI2RCExplorer2
A01	20330983	20343330	-	exon - intron	23	BraA01g030340.3C; BraA01g030350.3C	2	Binucleated Pollen	Find_Circ
A01	20333676	20346277	-	exon - intron	23	BraA01g030340.3C; BraA01g030350.3C	2	Pollen Mother Cells, Tetrad, Uninucleated Pollen, Binucleated Pollen	CIRI2
A01	20333825	20346417	-	exon - intron	23	BraA01g030340.3C; BraA01g030350.3C	2	Pollen Mother Cells, Tetrad, Binucleated Pollen	Find_Circ
A01	21183011	21187937	-	exon - intron	6	BraA01g031290.3C; BraA01g031300.3C	2	Tetrad, Uninucleated Pollen	CIRI2, Find_Circ
A01	22556828	22556942	-	exon	1	BraA01g033050.3C	1	Tetrad	Find_Circ
A01	23416853	23417015	-	exon	1	BraA01g034130.3C	1	Mature Pollen	CIRI2
A01	23416853	23416970	-	exon	1	BraA01g034130.3C	1	Mature Pollen	Find_Circ
A01	23681734	23681962	+	exon	1	BraA01g034580.3C	1	Tetrad	Find_Circ
A01	23747963	23754770	-	exon - intron	12	BraA01g034680.3C; BraA01g034690.3C	2	Mature Pollen	CIRI2
A01	23749473	23756219	-	exon - intron	11	BraA01g034680.3C; BraA01g034690.3C	2	Pollen Mother Cells, Tetrad, Uninucleated Pollen, Binucleated Pollen, Mature Pollen	CIRI2, Find_Circ
A01	25012266	25012410	-	exon	1	BraA01g036700.3C	1	Uninucleated Pollen, Binucleated Pollen	Find_Circ
A01	25012296	25012482	-	exon	1	BraA01g036700.3C	1	Uninucleated Pollen	CIRI2
A01	25012296	25012410	-	exon	1	BraA01g036700.3C	1	Uninucleated Pollen, Binucleated Pollen	Find_Circ
A01	25012368	25012518	-	exon	1	BraA01g036700.3C	1	Uninucleated Pollen	CIRI2
A01	25350915	25353668	-	exon - intron	12	BraA01g037290.3C; BraA01g037300.3C	2	Pollen Mother Cells, Tetrad, Uninucleated Pollen	Find_Circ
A01	25351106	25353781	-	exon - intron	11	BraA01g037290.3C; BraA01g037300.3C	2	Pollen Mother Cells	CIRI2
A01	25352493	25355205	-	exon - intron	11	BraA01g037290.3C; BraA01g037300.3C	2	Pollen Mother Cells, Tetrad, Uninucleated Pollen	CIRI2
A01	25352718	25355447	-	exon - intron	11	BraA01g037290.3C; BraA01g037300.3C	2	Pollen Mother Cells, Tetrad, Uninucleated Pollen	CIRI2
A01	25508331	25513454	+	exon - intron	13	BraA01g037480.3C; BraA01g037490.3C; BraA01g037500.3C	3	Tetrad	Find_Circ
A01	25510794	25515290	+	exon - intron	13	BraA01g037490.3C; BraA01g037500.3C	2	Tetrad	CIRI2
A01	25537022	25537166	-	exon	1	BraA01g037540.3C	1	Mature Pollen	Find_Circ
A01	25754315	25757446	-	exon - intron	3	BraA01g037880.3C; BraA01g037890.3C	2	Pollen Mother Cells, Tetrad, Binucleated Pollen, Mature Pollen, Uninucleated Pollen	CIRI2, Find_Circ
A01	25951671	25951776	-	exon	1	BraA01g038160.3C	1	Mature Pollen	Find_Circ
A01	25952517	25952659	+	exon	1	BraA01g038160.3C	1	Mature Pollen	CIRI2
A01	26240961	26241090	+	exon	1	BraA01g038740.3C	1	Mature Pollen	Find_Circ
A01	26326223	26326331	-	exon	1	BraA01g038970.3C	1	Uninucleated Pollen	Find_Circ
A01	26372230	26375296	+	exon - intron	3	BraA01g039090.3C	1	Mature Pollen	Find_Circ
A01	26372230	26375302	+	exon - intron	3	BraA01g039090.3C	1	Mature Pollen	Find_Circ
A01	26787189	26797648	-	exon - intron	8	BraA01g039790.3C; BraA01g039800.3C	2	Pollen Mother Cells	CIRI2
A01	26790210	26799959	+	exon - intron	8	BraA01g039790.3C; BraA01g039800.3C	2	Tetrad	Find_Circ
A01	26795444	26806886	-	exon - intron	6	BraA01g039800.3C; BraA01g039810.3C	2	Pollen Mother Cells, Tetrad, Uninucleated Pollen, Binucleated Pollen, Mature Pollen	CIRI2, Find_Circ
A01	26795444	26815112	-	exon - intron	10	BraA01g039800.3C; BraA01g039810.3C; BraA01g039820.3C	3	Tetrad, Binucleated Pollen, Mature Pollen	Find_Circ
A01	26806609	26814738	-	exon - intron	3	BraA01g039810.3C; BraA01g039820.3C	2	Pollen Mother Cells, Tetrad, Uninucleated Pollen, Binucleated Pollen, Mature Pollen	CIRI2, Find_Circ
A01	27559365	27562417	-	exon - intron	5	BraA01g041010.3C; BraA01g041020.3C	2	Tetrad, Uninucleated Pollen	Find_Circ
A01	27559535	27562593	-	exon - intron	5	BraA01g041010.3C; BraA01g041020.3C	2	Mature Pollen	CIRI2
A01	27726958	27727091	+	exon	1	BraA01g041330.3C	1	Uninucleated Pollen	Find_Circ
A01	28463580	28463875	-	exon	1	BraA01g042690.3C	1	Uninucleated Pollen	CIRI2RCExplorer2
A01	28479178	28479320	+	exon	1	BraA01g042730.3C	1	Tetrad	Find_Circ
A01	29466515	29466695	+	exon	1	BraA01g044750.3C	1	Tetrad, Uninucleated Pollen	CIRI2, Find_Circ
A01	1503931	1504667	-	exon - intron	2	BraA01g003080.3C	1	Pollen Mother Cells	CIRI2, Find_Circ
A01	1553408	1553558	+	intergenic	NA	NA	1	Pollen Mother Cells	Find_Circ
A01	2500350	2500419	+	intron	NA	BraA01g005220.3C	1	Uninucleated Pollen	CIRI2RCExplorer2
A01	2567373	2568697	-	intergenic	NA	NA	1	Mature Pollen	CIRI2, Find_Circ
A01	2746011	2746128	-	exon	1	BraA01g005670.3C	1	Binucleated Pollen	Find_Circ
A01	4212917	4213051	-	exon	1	BraA01g008580.3C	1	Pollen Mother Cells	CIRI2RCExplorer2, Find_Circ
A01	5935283	5936564	+	exon - intron	5	BraA01g011370.3C	1	Pollen Mother Cells	Find_Circ
A01	6379641	6379713	+	intron	NA	BraA01g012300.3C	1	Binucleated Pollen	CIRI2RCExplorer2
A01	7721110	7721217	+	exon	1	BraA01g014480.3C	1	Binucleated Pollen	Find_Circ
A01	7956057	7956294	-	exon - intron	2	BraA01g014950.3C	1	Binucleated Pollen	Find_Circ
A01	7956222	7956342	-	exon - intron	1	BraA01g014950.3C	1	Pollen Mother Cells, Tetrad	Find_Circ
A01	8815345	8815553	+	intergenic	NA	NA	1	Mature Pollen	Find_Circ
A01	8953076	8953204	-	exon - intron	1	BraA01g016840.3C	1	Binucleated Pollen	Find_Circ
A01	9359641	9359746	+	intron	NA	BraA01g017570.3C	1	Tetrad	Find_Circ
A01	9757220	9757327	-	intergenic	NA	NA	1	Tetrad	Find_Circ
A01	10177787	10177958	+	intron	NA	BraA01g019140.3C	1	Uninucleated Pollen	Find_Circ
A01	10430650	10435576	-	exon - intron	10	BraA01g019550.3C; BraA01g019560.3C	2	Pollen Mother Cells, Tetrad, Uninucleated Pollen, Binucleated Pollen, Mature Pollen	Find_Circ
A01	13351701	13351813	+	intergenic	NA	NA	1	Uninucleated Pollen	Find_Circ
A01	14857760	14857880	+	exon	1	BraA01g025120.3C	1	Pollen Mother Cells	Find_Circ
A01	16861170	16861247	+	intron	NA	BraA01g026730.3C	1	Tetrad	CIRI2RCExplorer2
A01	17809494	17809594	+	exon	1	BraA01g027620.3C	1	Binucleated Pollen	Find_Circ
A01	18742031	18742140	+	intergenic	NA	NA	1	Uninucleated Pollen	Find_Circ
A01	21363451	21364658	-	exon - intron	4	BraA01g031480.3C	1	Binucleated Pollen	CIRI2RCExplorer2, Find_Circ
A01	21452571	21452695	-	exon	1	BraA01g031630.3C	1	Pollen Mother Cells	Find_Circ
A01	23616432	23616503	-	intron	NA	BraA01g034450.3C	1	Tetrad, Uninucleated Pollen, Binucleated Pollen	CIRI2RCExplorer2
A01	24691284	24691396	-	intergenic	NA	NA	1	Mature Pollen	Find_Circ
A01	25223665	25223788	-	intergenic	NA	NA	1	Uninucleated Pollen	Find_Circ
A01	25538843	25538946	+	exon	1	BraA01g037540.3C	1	Binucleated Pollen	Find_Circ
A01	25957553	25957679	-	intergenic	NA	NA	1	Mature Pollen	Find_Circ
A01	26441940	26442051	-	exon	1	BraA01g039230.3C	1	Binucleated Pollen	Find_Circ
A01	26787625	26808681	+	exon - intron	11	BraA01g039790.3C; BraA01g039800.3C; BraA01g039810.3C	3	Pollen Mother Cells	Find_Circ
A01	28642373	28642474	-	exon	1	BraA01g043030.3C	1	Pollen Mother Cells, Tetrad	Find_Circ
A02	106030	106152	-	exon	1	BraA02g000120.3C	1	Uninucleated Pollen	Find_Circ
A02	360645	360726	-	exon	1	BraA02g000600.3C	1	Mature Pollen	CIRI2RCExplorer2
A02	360645	360911	-	exon - intron	2	BraA02g000600.3C	1	Uninucleated Pollen	CIRI2
A02	618575	621313	+	exon - intron	5	BraA02g001170.3C; BraA02g001180.3C	2	Binucleated Pollen, Mature Pollen	CIRI2, Find_Circ
A02	649883	656437	-	exon - intron	10	BraA02g001260.3C; BraA02g001270.3C	2	Tetrad, Uninucleated Pollen, Binucleated Pollen	Find_Circ
A02	653167	655659	+	exon - intron	5	BraA02g001260.3C; BraA02g001270.3C	2	Binucleated Pollen	CIRI2
A02	1252005	1252278	+	exon	1	BraA02g002470.3C	1	Pollen Mother Cells, Tetrad, Uninucleated Pollen, Binucleated Pollen	Find_Circ
A02	1252023	1252140	+	exon	1	BraA02g002470.3C	1	Tetrad	Find_Circ
A02	1772834	1772948	-	exon	1	BraA02g003620.3C	1	Mature Pollen	Find_Circ
A02	2120595	2126888	-	exon - intron	4	BraA02g004410.3C; BraA02g004420.3C; BraA02g004430.3C	3	Pollen Mother Cells, Tetrad, Uninucleated Pollen, Binucleated Pollen, Mature Pollen	CIRI2
A02	2606733	2613061	-	exon - intron	6	BraA02g005490.3C; BraA02g005500.3C	2	Binucleated Pollen	Find_Circ
A02	2732566	2733487	+	exon - intron	4	BraA02g005770.3C	1	Binucleated Pollen	Find_Circ
A02	3461718	3462199	+	exon - intron	2	BraA02g007310.3C	1	Mature Pollen	CIRI2RCExplorer2
A02	4173543	4174158	-	exon - intron	3	BraA02g008870.3C	1	Uninucleated Pollen	CIRI2RCExplorer2
A02	4281530	4281735	+	exon - intron	2	BraA02g009100.3C	1	Pollen Mother Cells, Binucleated Pollen	CIRI2
A02	5054268	5061500	-	exon	1	BraA02g010330.3C	1	Binucleated Pollen	CIRI2
A02	5740119	5740233	+	exon	1	BraA02g011860.3C	1	Mature Pollen	Find_Circ
A02	5811006	5815590	+	exon - intron	2	BraA02g012060.3C	1	Mature Pollen	Find_Circ
A02	6480369	6487481	+	exon - intron	4	BraA02g012870.3C	1	Binucleated Pollen, Mature Pollen	CIRI2
A02	6480369	6483211	+	exon - intron	4	BraA02g012870.3C	1	Binucleated Pollen, Mature Pollen	Find_Circ
A02	6627135	6627248	-	exon	1	BraA02g013110.3C	1	Pollen Mother Cells	Find_Circ
A02	8792457	8799795	-	exon - intron	20	BraA02g016530.3C; BraA02g016540.3C; BraA02g016550.3C	3	Tetrad, Uninucleated Pollen	CIRI2, Find_Circ
A02	8820925	8821085	+	exon	1	BraA02g016600.3C	1	Uninucleated Pollen, Binucleated Pollen, Mature Pollen	Find_Circ
A02	9600685	9602418	-	exon - intron	3	BraA02g017460.3C	1	Mature Pollen	CIRI2, Find_Circ
A02	9638462	9638601	+	exon	1	BraA02g017510.3C	1	Uninucleated Pollen	Find_Circ
A02	9773456	9773983	+	exon - intron	3	BraA02g017660.3C	1	Binucleated Pollen	Find_Circ
A02	9990962	9993821	+	exon - intron	5	BraA02g018000.3C; BraA02g018010.3C	2	Uninucleated Pollen	CIRI2
A02	9992632	9992733	-	exon - intron	1	BraA02g018010.3C	1	Uninucleated Pollen	Find_Circ
A02	10584470	10589609	+	exon - intron	10	BraA02g018730.3C	1	Binucleated Pollen	Find_Circ
A02	11357948	11358056	-	exon	1	BraA02g019740.3C	1	Binucleated Pollen	Find_Circ
A02	11492339	11492441	+	exon	1	BraA02g019940.3C	1	Tetrad	Find_Circ
A02	13202972	13222489	+	exon	1	BraA02g022630.3C	1	Tetrad, Uninucleated Pollen, Binucleated Pollen	Find_Circ
A02	13323747	13326320	+	exon - intron	9	BraA02g022770.3C; BraA02g022780.3C	2	Tetrad	CIRI2
A02	13570828	13571066	+	exon - intron	2	BraA02g023150.3C	1	Uninucleated Pollen	CIRI2, Find_Circ
A02	13650345	13686750	-	exon - intron	43	BraA02g023280.3C; BraA02g023290.3C; BraA02g023300.3C; BraA02g023310.3C; BraA02g023320.3C; BraA02g023330.3C; BraA02g023340.3C; BraA02g023350.3C	8	Mature Pollen	CIRI2
A02	14153915	14154431	-	exon	1	BraA02g023900.3C	1	Mature Pollen	CIRI2, Find_Circ
A02	14153915	14154440	-	exon	1	BraA02g023900.3C	1	Mature Pollen	CIRI2
A02	15434732	15460949	+	exon - intron	12	BraA02g025720.3C; BraA02g025730.3C; BraA02g025740.3C; BraA02g025750.3C; BraA02g025760.3C	5	Binucleated Pollen	CIRI2
A02	15756333	15768169	+	exon - intron	19	BraA02g026290.3C; BraA02g026300.3C	2	Pollen Mother Cells, Tetrad, Uninucleated Pollen, Binucleated Pollen, Mature Pollen	CIRI2, Find_Circ
A02	15756333	15768397	+	exon - intron	19	BraA02g026290.3C; BraA02g026300.3C	2	Tetrad	CIRI2
A02	16266742	16266823	+	exon	1	BraA02g026870.3C	1	Tetrad	CIRI2RCExplorer2
A02	17203925	17204051	-	exon	1	BraA02g027860.3C	1	Tetrad	Find_Circ
A02	17778384	17781933	+	exon	1	BraA02g028480.3C	1	Pollen Mother Cells, Tetrad, Mature Pollen	CIRI2, Find_Circ
A02	18518852	18521441	+	exon	2	BraA02g029140.3C; BraA02g029150.3C	2	Pollen Mother Cells, Tetrad, Uninucleated Pollen	CIRI2
A02	19768159	19768342	+	exon	1	BraA02g029790.3C	1	Uninucleated Pollen	Find_Circ
A02	20850610	20850710	-	exon	1	BraA02g030640.3C	1	Uninucleated Pollen	Find_Circ
A02	23068438	23102570	+	exon - intron	4	BraA02g033380.3C; BraA02g033390.3C	2	Pollen Mother Cells, Tetrad, Uninucleated Pollen, Binucleated Pollen	CIRI2
A02	23068596	23095857	+	exon - intron	4	BraA02g033380.3C; BraA02g033390.3C	2	Tetrad, Uninucleated Pollen	Find_Circ
A02	23492500	23535392	+	exon - intron	49	BraA02g033790.3C; BraA02g033800.3C; BraA02g033810.3C; BraA02g033820.3C; BraA02g033830.3C; BraA02g033840.3C; BraA02g033850.3C; BraA02g033860.3C; BraA02g033870.3C; BraA02g033880.3C; BraA02g033890.3C	11	Uninucleated Pollen	Find_Circ
A02	23500427	23502428	+	exon - intron	5	BraA02g033810.3C	1	Uninucleated Pollen	Find_Circ
A02	23831630	23831753	-	exon	1	BraA02g034480.3C	1	Uninucleated Pollen	Find_Circ
A02	23831630	23831759	-	exon	1	BraA02g034480.3C	1	Uninucleated Pollen	Find_Circ
A02	23831630	23831744	-	exon	1	BraA02g034480.3C	1	Binucleated Pollen	Find_Circ
A02	24071851	24077039	+	exon - intron	15	BraA02g034820.3C	1	Pollen Mother Cells, Tetrad, Uninucleated Pollen	CIRI2, Find_Circ
A02	24071997	24077039	+	exon - intron	14	BraA02g034820.3C	1	Tetrad	CIRI2
A02	24627358	24641914	-	exon - intron	13	BraA02g035440.3C; BraA02g035450.3C; BraA02g035460.3C	3	Mature Pollen	CIRI2
A02	24720394	24722490	-	exon - intron	4	BraA02g035600.3C	1	Pollen Mother Cells, Uninucleated Pollen	CIRI2, Find_Circ
A02	24720523	24722319	-	exon - intron	3	BraA02g035600.3C	1	Tetrad	CIRI2, Find_Circ
A02	24720523	24722490	-	exon - intron	4	BraA02g035600.3C	1	Uninucleated Pollen	CIRI2, Find_Circ
A02	24724019	24727994	-	exon - intron	2	BraA02g035600.3C	1	Pollen Mother Cells, Tetrad	CIRI2, Find_Circ
A02	24724019	24731340	-	exon - intron	6	BraA02g035600.3C; BraA02g035610.3C	2	Tetrad	Find_Circ
A02	24724081	24727994	-	exon - intron	2	BraA02g035600.3C	1	Pollen Mother Cells, Tetrad, Uninucleated Pollen, Binucleated Pollen, Mature Pollen	CIRI2, Find_Circ
A02	24724081	24731340	-	exon - intron	6	BraA02g035600.3C; BraA02g035610.3C	2	Pollen Mother Cells, Tetrad, Uninucleated Pollen, Mature Pollen	Find_Circ
A02	24729743	24731801	-	exon - intron	5	BraA02g035610.3C	1	Pollen Mother Cells, Tetrad, Uninucleated Pollen	Find_Circ
A02	25965449	25965572	-	exon	1	BraA02g037060.3C	1	Tetrad	Find_Circ
A02	26044825	26081770	+	exon - intron	42	BraA02g037160.3C; BraA02g037170.3C; BraA02g037180.3C; BraA02g037190.3C	4	Binucleated Pollen	Find_Circ
A02	26048100	26076408	+	exon - intron	27	BraA02g037160.3C; BraA02g037170.3C; BraA02g037180.3C	3	Uninucleated Pollen	CIRI2
A02	26074214	26092992	+	exon - intron	14	BraA02g037180.3C; BraA02g037190.3C; BraA02g037200.3C	3	Binucleated Pollen	CIRI2
A02	28331863	28332004	+	exon	1	BraA02g040760.3C	1	Uninucleated Pollen	Find_Circ
A02	28503849	28503972	+	exon	1	BraA02g041060.3C	1	Pollen Mother Cells, Tetrad, Uninucleated Pollen, Binucleated Pollen	CIRI2RCExplorer2
A02	28529313	28549669	-	exon	1	BraA02g041120.3C	1	Pollen Mother Cells, Tetrad, Uninucleated Pollen	CIRI2
A02	28529313	28562897	-	exon	2	BraA02g041120.3C; BraA02g041130.3C	2	Pollen Mother Cells, Tetrad, Uninucleated Pollen	CIRI2
A02	28738506	28738637	+	exon	1	BraA02g041440.3C	1	Uninucleated Pollen	Find_Circ
A02	28785359	28795662	+	exon	1	BraA02g041510.3C	1	Mature Pollen	CIRI2
A02	29100094	29100318	+	exon	1	BraA02g041940.3C	1	Uninucleated Pollen	Find_Circ
A02	29715873	29740927	-	exon - intron	22	BraA02g042790.3C; BraA02g042800.3C; BraA02g042810.3C; BraA02g042820.3C	4	Uninucleated Pollen	CIRI2
A02	29814377	29814493	+	exon	1	BraA02g043000.3C	1	Uninucleated Pollen	Find_Circ
A02	29832890	29833105	-	exon - intron	2	BraA02g043040.3C	1	Tetrad	Find_Circ
A02	30416395	30422214	-	exon - intron	6	BraA02g044010.3C; BraA02g044020.3C; BraA02g044030.3C	3	Tetrad, Binucleated Pollen, Mature Pollen	Find_Circ
A02	30654399	30654848	+	exon	1	BraA02g044500.3C	1	Tetrad	CIRI2RCExplorer2
A02	31077771	31077889	-	exon	1	BraA02g045270.3C	1	Uninucleated Pollen	Find_Circ
A02	31427244	31427362	+	exon	1	BraA02g045840.3C	1	Tetrad	Find_Circ
A02	102565	102716	-	exon	1	BraA02g000110.3C	1	Pollen Mother Cells	Find_Circ
A02	394607	395040	-	exon - intron	2	BraA02g000700.3C	1	Binucleated Pollen	CIRI2RCExplorer2
A02	1210452	1210608	-	intron	NA	BraA02g002380.3C	1	Binucleated Pollen	Find_Circ
A02	1760043	1760180	-	intergenic	NA	NA	1	Pollen Mother Cells	Find_Circ
A02	4218572	4218707	+	intergenic	NA	NA	1	Tetrad, Uninucleated Pollen	Find_Circ
A02	4281530	4281720	+	exon - intron	2	BraA02g009100.3C	1	Pollen Mother Cells	CIRI2
A02	5760059	5760176	+	exon	1	BraA02g011920.3C	1	Pollen Mother Cells	Find_Circ
A02	6431137	6432106	-	intergenic	NA	NA	1	Uninucleated Pollen	Find_Circ
A02	6884784	6884897	-	exon	1	BraA02g013640.3C	1	Binucleated Pollen	Find_Circ
A02	9497722	9498352	-	intergenic	NA	NA	1	Mature Pollen	CIRI2, Find_Circ
A02	9773456	9773572	+	exon	1	BraA02g017660.3C	1	Pollen Mother Cells, Binucleated Pollen	Find_Circ
A02	10851083	10851543	+	exon - intron	2	BraA02g019140.3C	1	Pollen Mother Cells	CIRI2RCExplorer2, Find_Circ
A02	12556713	12557482	+	exon - intron	2	BraA02g021380.3C	1	Pollen Mother Cells	CIRI2RCExplorer2
A02	13588976	13589651	-	exon - intron	4	BraA02g023190.3C	1	Pollen Mother Cells	Find_Circ
A02	14057022	14057132	+	intergenic	NA	NA	1	Tetrad	Find_Circ
A02	16287234	16287563	-	exon - intron	2	BraA02g026890.3C	1	Binucleated Pollen	CIRI2
A02	18458643	18458806	+	exon - intron	2	BraA02g029020.3C	1	Binucleated Pollen	CIRI2
A02	23701956	23702045	+	intron	NA	BraA02g034200.3C	1	Tetrad	CIRI2RCExplorer2
A02	23831630	23831747	-	exon	1	BraA02g034480.3C	1	Binucleated Pollen	Find_Circ
A02	24071856	24077039	+	exon - intron	15	BraA02g034820.3C	1	Pollen Mother Cells, Tetrad	CIRI2
A02	25095292	25095403	+	exon	1	BraA02g036100.3C	1	Pollen Mother Cells	Find_Circ
A02	27201962	27202157	-	intergenic	NA	NA	1	Mature Pollen	Find_Circ
A02	27810154	27810337	+	exon	1	BraA02g040020.3C	1	Binucleated Pollen	Find_Circ
A02	28216542	28251490	+	exon - intron	32	BraA02g040620.3C; BraA02g040630.3C; BraA02g040640.3C; BraA02g040650.3C	4	Pollen Mother Cells	Find_Circ
A02	29096948	29097543	+	exon - intron	4	BraA02g041940.3C	1	Binucleated Pollen	CIRI2RCExplorer2, Find_Circ
A02	31405835	31405989	-	exon	1	BraA02g045790.3C	1	Pollen Mother Cells	Find_Circ
A03	995407	995540	-	exon - intron	1	BraA03g002210.3C	1	Uninucleated Pollen	Find_Circ
A03	1325234	1331944	-	exon	2	BraA03g002980.3C; BraA03g002990.3C	2	Uninucleated Pollen	Find_Circ
A03	1726220	1726341	+	exon	1	BraA03g004030.3C	1	Pollen Mother Cells	Find_Circ
A03	1972950	1973522	-	exon - intron	2	BraA03g004570.3C	1	Pollen Mother Cells	CIRI2
A03	2479526	2479644	+	exon	1	BraA03g005660.3C	1	Tetrad	Find_Circ
A03	2568666	2568816	-	exon	1	BraA03g005860.3C	1	Uninucleated Pollen	CIRI2RCExplorer2, Find_Circ
A03	2793795	2794024	-	exon - intron	2	BraA03g006420.3C	1	Pollen Mother Cells, Tetrad, Uninucleated Pollen	Find_Circ
A03	2953672	2953801	+	exon	1	BraA03g006830.3C	1	Mature Pollen	Find_Circ
A03	2987537	2998811	+	exon - intron	8	BraA03g006950.3C; BraA03g006960.3C; BraA03g006970.3C; BraA03g006980.3C; BraA03g006990.3C	5	Tetrad	CIRI2
A03	2988366	2995559	-	exon	4	BraA03g006950.3C; BraA03g006960.3C; BraA03g006970.3C; BraA03g006980.3C	4	Pollen Mother Cells, Tetrad, Uninucleated Pollen, Binucleated Pollen	Find_Circ
A03	2988786	2995979	+	exon	4	BraA03g006950.3C; BraA03g006960.3C; BraA03g006970.3C; BraA03g006980.3C	4	Pollen Mother Cells, Binucleated Pollen	Find_Circ
A03	3092161	3092302	+	exon	1	BraA03g007240.3C	1	Binucleated Pollen	CIRI2
A03	3341497	3354589	-	exon - intron	15	BraA03g007800.3C; BraA03g007810.3C; BraA03g007820.3C; BraA03g007830.3C; BraA03g007840.3C; BraA03g007850.3C	6	Pollen Mother Cells, Tetrad, Uninucleated Pollen, Binucleated Pollen	Find_Circ
A03	3352499	3354831	-	exon - intron	3	BraA03g007840.3C; BraA03g007850.3C	2	Pollen Mother Cells, Tetrad, Uninucleated Pollen, Binucleated Pollen, Mature Pollen	CIRI2
A03	3603042	3608773	-	exon - intron	11	BraA03g008410.3C; BraA03g008420.3C	2	Pollen Mother Cells, Tetrad, Uninucleated Pollen, Binucleated Pollen, Mature Pollen	CIRI2
A03	3908910	3909141	+	exon	1	BraA03g009110.3C	1	Mature Pollen	CIRI2, Find_Circ
A03	4145578	4146699	-	exon - intron	5	BraA03g009650.3C	1	Uninucleated Pollen, Tetrad	CIRI2RCExplorer2, Find_Circ
A03	4277973	4278686	+	exon - intron	2	BraA03g009970.3C	1	Uninucleated Pollen	CIRI2RCExplorer2, Find_Circ
A03	4736377	4745424	-	exon - intron	13	BraA03g010960.3C; BraA03g010970.3C; BraA03g010980.3C	3	Pollen Mother Cells, Tetrad, Uninucleated Pollen, Binucleated Pollen, Mature Pollen	Find_Circ
A03	4811962	4813291	-	exon - intron	3	BraA03g011150.3C	1	Uninucleated Pollen	Find_Circ
A03	4883098	4902002	+	exon - intron	12	BraA03g011310.3C; BraA03g011320.3C; BraA03g011330.3C	3	Pollen Mother Cells, Tetrad, Uninucleated Pollen	CIRI2
A03	5213779	5216519	-	exon - intron	5	BraA03g012190.3C; BraA03g012200.3C	2	Uninucleated Pollen	Find_Circ
A03	5226082	5231819	-	exon - intron	12	BraA03g012220.3C; BraA03g012230.3C; BraA03g012240.3C	3	Tetrad	CIRI2
A03	5591302	5591430	-	exon	1	BraA03g012950.3C	1	Binucleated Pollen	Find_Circ
A03	5712452	5712809	-	exon - intron	2	BraA03g013120.3C	1	Uninucleated Pollen	CIRI2
A03	5712452	5713124	-	exon - intron	3	BraA03g013120.3C	1	Uninucleated Pollen	CIRI2
A03	5719247	5739486	+	exon - intron	13	BraA03g013140.3C; BraA03g013150.3C; BraA03g013160.3C; BraA03g013170.3C	4	Uninucleated Pollen	CIRI2
A03	5719247	5739495	+	exon - intron	13	BraA03g013140.3C; BraA03g013150.3C; BraA03g013160.3C; BraA03g013170.3C	4	Binucleated Pollen	CIRI2
A03	5938779	5938892	-	exon	1	BraA03g013600.3C	1	Mature Pollen	Find_Circ
A03	6229884	6233242	+	exon	2	BraA03g014120.3C; BraA03g014130.3C	2	Uninucleated Pollen, Binucleated Pollen, Mature Pollen	Find_Circ
A03	6483406	6489892	+	exon - intron	4	BraA03g014590.3C	1	Binucleated Pollen	Find_Circ
A03	7519306	7523941	-	exon - intron	3	BraA03g016250.3C; BraA03g016260.3C	2	Pollen Mother Cells, Tetrad, Uninucleated Pollen	Find_Circ
A03	7794429	7818469	+	exon - intron	36	BraA03g016800.3C; BraA03g016810.3C; BraA03g016820.3C; BraA03g016830.3C; BraA03g016840.3C; BraA03g016850.3C; BraA03g016860.3C; BraA03g016870.3C	8	Uninucleated Pollen	Find_Circ
A03	7794561	7818694	+	exon - intron	36	BraA03g016800.3C; BraA03g016810.3C; BraA03g016820.3C; BraA03g016830.3C; BraA03g016840.3C; BraA03g016850.3C; BraA03g016860.3C; BraA03g016870.3C	8	Pollen Mother Cells	Find_Circ
A03	8021829	8024296	+	exon - intron	10	BraA03g017270.3C	1	Pollen Mother Cells, Tetrad, Uninucleated Pollen	CIRI2
A03	9162741	9162931	-	exon	1	BraA03g019380.3C	1	Uninucleated Pollen	Find_Circ
A03	9356959	9361826	+	exon - intron	7	BraA03g019700.3C; BraA03g019710.3C	2	Pollen Mother Cells, Tetrad, Uninucleated Pollen, Binucleated Pollen, Mature Pollen	CIRI2, Find_Circ
A03	9466515	9470702	+	exon - intron	6	BraA03g019910.3C; BraA03g019920.3C	2	Tetrad	CIRI2
A03	9632242	9632305	+	exon	1	BraA03g020210.3C	1	Tetrad, Binucleated Pollen, Mature Pollen	CIRI2RCExplorer2
A03	9632430	9632810	+	exon - intron	3	BraA03g020210.3C	1	Uninucleated Pollen	CIRI2RCExplorer2
A03	9632587	9632650	+	exon	1	BraA03g020210.3C	1	Tetrad, Binucleated Pollen	CIRI2RCExplorer2
A03	9633366	9633429	+	exon	1	BraA03g020210.3C	1	Pollen Mother Cells, Tetrad, Binucleated Pollen, Mature Pollen	CIRI2RCExplorer2
A03	9633510	9633573	+	exon	1	BraA03g020210.3C	1	Tetrad, Uninucleated Pollen, Binucleated Pollen, Mature Pollen	CIRI2RCExplorer2
A03	9636826	9639846	+	exon - intron	4	BraA03g020220.3C; BraA03g020230.3C	2	Uninucleated Pollen	Find_Circ
A03	9931572	9931725	-	exon	1	BraA03g020830.3C	1	Mature Pollen	Find_Circ
A03	10001837	10001944	-	exon	1	BraA03g020990.3C	1	Uninucleated Pollen	Find_Circ
A03	10295182	10295300	+	exon	1	BraA03g021540.3C	1	Mature Pollen	Find_Circ
A03	11912356	11912476	-	exon	1	BraA03g024210.3C	1	Mature Pollen	Find_Circ
A03	11976392	11976513	+	exon	1	BraA03g024320.3C	1	Binucleated Pollen, Mature Pollen	Find_Circ
A03	12701464	12701662	-	exon	1	BraA03g025700.3C	1	Mature Pollen	CIRI2
A03	12868658	12868832	-	exon	1	BraA03g026010.3C	1	Uninucleated Pollen	Find_Circ
A03	13226500	13226600	+	exon	1	BraA03g026730.3C	1	Uninucleated Pollen	Find_Circ
A03	14411642	14415988	+	exon	2	BraA03g028790.3C; BraA03g028800.3C	2	Tetrad	Find_Circ
A03	14490521	14495355	+	exon - intron	12	BraA03g028940.3C; BraA03g028950.3C	2	Binucleated Pollen	CIRI2
A03	14544582	14544807	+	exon - intron	2	BraA03g029040.3C	1	Uninucleated Pollen	CIRI2, Find_Circ
A03	14743975	14744113	+	exon - intron	1	BraA03g029330.3C	1	Uninucleated Pollen	CIRI2, Find_Circ
A03	15085478	15086751	+	exon - intron	4	BraA03g029970.3C	1	Uninucleated Pollen	CIRI2RCExplorer2, Find_Circ
A03	15254021	15254249	+	exon	1	BraA03g030350.3C	1	Mature Pollen	CIRI2
A03	15254048	15254156	+	exon	1	BraA03g030350.3C	1	Mature Pollen	Find_Circ
A03	15254065	15254233	+	exon	1	BraA03g030350.3C	1	Mature Pollen	Find_Circ
A03	15299779	15302566	+	exon - intron	6	BraA03g030480.3C	1	Binucleated Pollen	CIRI2
A03	15350119	15350315	-	exon - intron	1	BraA03g030610.3C	1	Uninucleated Pollen	Find_Circ
A03	16463618	16463723	+	exon	1	BraA03g033210.3C	1	Uninucleated Pollen	Find_Circ
A03	16540554	16540734	+	exon	1	BraA03g033430.3C	1	Mature Pollen	CIRI2, Find_Circ
A03	16540782	16540980	-	exon - intron	2	BraA03g033430.3C	1	Mature Pollen	CIRI2
A03	16959887	16959987	-	exon	1	BraA03g034300.3C	1	Pollen Mother Cells	Find_Circ
A03	17403136	17403289	+	exon	1	BraA03g035270.3C	1	Uninucleated Pollen	Find_Circ
A03	17706117	17706420	+	exon	1	BraA03g035890.3C	1	Mature Pollen	CIRI2
A03	17706127	17706420	+	exon	1	BraA03g035890.3C	1	Mature Pollen	CIRI2
A03	17706257	17706416	+	exon	1	BraA03g035890.3C	1	Mature Pollen	Find_Circ
A03	17850455	17860814	-	exon - intron	32	BraA03g036120.3C; BraA03g036130.3C; BraA03g036140.3C; BraA03g036150.3C	4	Pollen Mother Cells, Tetrad, Uninucleated Pollen, Binucleated Pollen	CIRI2
A03	17850455	17872092	-	exon - intron	63	BraA03g036120.3C; BraA03g036130.3C; BraA03g036140.3C; BraA03g036150.3C; BraA03g036160.3C; BraA03g036170.3C	6	Tetrad, Uninucleated Pollen	CIRI2
A03	17850455	17860737	-	exon - intron	32	BraA03g036120.3C; BraA03g036130.3C; BraA03g036140.3C; BraA03g036150.3C	4	Uninucleated Pollen, Binucleated Pollen	CIRI2
A03	17889716	17893771	+	exon - intron	10	BraA03g036230.3C	1	Pollen Mother Cells, Tetrad, Uninucleated Pollen	CIRI2
A03	17892523	17895460	+	exon - intron	9	BraA03g036230.3C	1	Pollen Mother Cells, Tetrad, Uninucleated Pollen	CIRI2, Find_Circ
A03	17894677	17894804	+	exon	1	BraA03g036230.3C	1	Uninucleated Pollen	Find_Circ
A03	18100856	18119630	+	exon - intron	20	BraA03g036640.3C; BraA03g036650.3C	2	Pollen Mother Cells, Mature Pollen	CIRI2
A03	18104056	18122868	+	exon - intron	15	BraA03g036640.3C; BraA03g036650.3C	2	Mature Pollen	CIRI2
A03	18160519	18160675	-	exon	1	BraA03g036750.3C	1	Uninucleated Pollen	Find_Circ
A03	18804932	18805062	+	exon	1	BraA03g038020.3C	1	Mature Pollen	Find_Circ
A03	18804934	18805073	+	exon	1	BraA03g038020.3C	1	Mature Pollen	Find_Circ
A03	18810539	18833423	+	exon - intron	29	BraA03g038040.3C; BraA03g038050.3C; BraA03g038060.3C; BraA03g038070.3C	4	Pollen Mother Cells, Tetrad	CIRI2
A03	19253447	19261316	-	exon - intron	5	BraA03g038890.3C; BraA03g038900.3C	2	Uninucleated Pollen	Find_Circ
A03	20874452	20878288	-	exon - intron	7	BraA03g041610.3C; BraA03g041620.3C	2	Binucleated Pollen, Tetrad	CIRI2, Find_Circ
A03	20875120	20878940	-	exon - intron	7	BraA03g041610.3C; BraA03g041620.3C	2	Pollen Mother Cells, Tetrad, Uninucleated Pollen, Binucleated Pollen, Mature Pollen	CIRI2, Find_Circ
A03	21136473	21136605	-	exon	1	BraA03g042110.3C	1	Binucleated Pollen, Mature Pollen	Find_Circ
A03	21177449	21181573	-	exon - intron	9	BraA03g042190.3C; BraA03g042200.3C	2	Pollen Mother Cells, Tetrad, Uninucleated Pollen, Binucleated Pollen, Mature Pollen	CIRI2
A03	21255720	21256104	+	exon - intron	2	BraA03g042360.3C	1	Pollen Mother Cells	Find_Circ
A03	21663078	21663195	-	exon	1	BraA03g043090.3C	1	Tetrad	Find_Circ
A03	21688208	21696783	+	exon - intron	7	BraA03g043110.3C; BraA03g043120.3C	2	Pollen Mother Cells, Tetrad, Uninucleated Pollen, Binucleated Pollen, Mature Pollen	Find_Circ
A03	21808485	21808730	-	exon - intron	2	BraA03g043310.3C	1	Mature Pollen	CIRI2
A03	21844628	21844795	+	exon	1	BraA03g043350.3C	1	Uninucleated Pollen	Find_Circ
A03	24023817	24024008	+	exon - intron	2	BraA03g047560.3C	1	Pollen Mother Cells, Tetrad, Uninucleated Pollen, Binucleated Pollen	CIRI2, Find_Circ
A03	24024230	24024411	+	exon - intron	2	BraA03g047560.3C	1	Uninucleated Pollen	CIRI2
A03	26290543	26290973	-	exon - intron	2	BraA03g051080.3C	1	Pollen Mother Cells	CIRI2
A03	26290543	26290967	-	exon - intron	2	BraA03g051080.3C	1	Binucleated Pollen, Mature Pollen	CIRI2
A03	26290870	26290976	-	exon	1	BraA03g051080.3C	1	Pollen Mother Cells, Binucleated Pollen, Mature Pollen	Find_Circ
A03	26830778	26830893	-	exon	1	BraA03g051910.3C	1	Tetrad	Find_Circ
A03	26991750	27002936	-	exon - intron	11	BraA03g052240.3C; BraA03g052250.3C; BraA03g052260.3C	3	Uninucleated Pollen	Find_Circ
A03	27815373	27815493	+	exon	1	BraA03g053740.3C	1	Tetrad	Find_Circ
A03	27815448	27815622	+	exon	1	BraA03g053740.3C	1	Uninucleated Pollen	Find_Circ
A03	27815493	27815613	+	exon	1	BraA03g053740.3C	1	Tetrad	Find_Circ
A03	27815547	27815670	+	exon	1	BraA03g053740.3C	1	Pollen Mother Cells, Tetrad	Find_Circ
A03	27832769	27832886	+	exon	1	BraA03g053770.3C	1	Pollen Mother Cells	Find_Circ
A03	29056712	29065460	-	exon - intron	6	BraA03g055600.3C; BraA03g055610.3C	2	Pollen Mother Cells, Tetrad	CIRI2
A03	29369477	29372597	-	exon - intron	9	BraA03g056080.3C	1	Uninucleated Pollen	Find_Circ
A03	29661934	29662261	+	exon - intron	2	BraA03g056510.3C	1	Binucleated Pollen, Mature Pollen	CIRI2
A03	29670445	29670553	+	exon	1	BraA03g056520.3C	1	Mature Pollen	Find_Circ
A03	29670451	29670553	+	exon	1	BraA03g056520.3C	1	Binucleated Pollen	Find_Circ
A03	29670765	29670942	+	exon	1	BraA03g056520.3C	1	Binucleated Pollen	Find_Circ
A03	31174323	31174480	+	exon	1	BraA03g058850.3C	1	Tetrad	Find_Circ
A03	31401972	31402116	+	exon	1	BraA03g059170.3C	1	Tetrad	CIRI2
A03	31746363	31747256	+	exon - intron	3	BraA03g059740.3C	1	Uninucleated Pollen	CIRI2RCExplorer2, Find_Circ
A03	32894578	32902588	-	exon - intron	3	BraA03g061400.3C	1	Mature Pollen	CIRI2
A03	57113	57253	-	intergenic	NA	NA	1	Pollen Mother Cells, Binucleated Pollen	Find_Circ
A03	1059058	1059225	+	intergenic	NA	NA	1	Tetrad	Find_Circ
A03	1309417	1309521	-	exon	1	BraA03g002940.3C	1	Binucleated Pollen	Find_Circ
A03	1596152	1596304	-	intergenic	NA	NA	1	Uninucleated Pollen	Find_Circ
A03	1701212	1702951	+	intergenic	NA	NA	1	Binucleated Pollen	CIRI2
A03	2352475	2352582	+	exon	1	BraA03g005410.3C	1	Pollen Mother Cells	Find_Circ
A03	2892720	2892846	+	intron	NA	BraA03g006680.3C	1	Mature Pollen	Find_Circ
A03	2992227	2996554	+	exon - intron	2	BraA03g006970.3C; BraA03g006980.3C	2	Binucleated Pollen	CIRI2
A03	3325550	3328481	+	exon - intron	13	BraA03g007780.3C	1	Binucleated Pollen	CIRI2RCExplorer2, Find_Circ
A03	4289562	4289671	+	exon	1	BraA03g010000.3C	1	Pollen Mother Cells	Find_Circ
A03	4736377	4745430	-	exon - intron	13	BraA03g010960.3C; BraA03g010970.3C; BraA03g010980.3C	3	Pollen Mother Cells, Tetrad, Uninucleated Pollen, Binucleated Pollen, Mature Pollen	Find_Circ
A03	4737378	4746474	-	exon - intron	13	BraA03g010960.3C; BraA03g010970.3C; BraA03g010980.3C	3	Pollen Mother Cells, Tetrad, Uninucleated Pollen, Binucleated Pollen, Mature Pollen	Find_Circ
A03	5729012	5729145	+	intergenic	NA	NA	1	Uninucleated Pollen, Binucleated Pollen	Find_Circ
A03	8021759	8024304	-	exon - intron	10	BraA03g017270.3C	1	Binucleated Pollen	Find_Circ
A03	9632430	9632493	+	exon	1	BraA03g020210.3C	1	Binucleated Pollen	CIRI2RCExplorer2
A03	10622760	10622920	-	intergenic	NA	NA	1	Mature Pollen	CIRI2
A03	10760453	10760564	+	intergenic	NA	NA	1	Uninucleated Pollen	Find_Circ
A03	10916343	10916473	+	intergenic	NA	NA	1	Uninucleated Pollen	Find_Circ
A03	14159143	14159224	-	intron	NA	BraA03g028290.3C	1	Binucleated Pollen	CIRI2RCExplorer2
A03	14456478	14456586	+	exon	1	BraA03g028900.3C	1	Binucleated Pollen	Find_Circ
A03	15342103	15342216	+	intergenic	NA	NA	1	Mature Pollen	Find_Circ
A03	16233934	16234102	-	exon	1	BraA03g032730.3C	1	Pollen Mother Cells	Find_Circ
A03	16969206	16972852	+	intergenic	NA	NA	1	Uninucleated Pollen	Find_Circ
A03	17516331	17516438	+	intron	NA	BraA03g035530.3C	1	Uninucleated Pollen	Find_Circ
A03	17733112	17733263	+	intergenic	NA	NA	1	Uninucleated Pollen	CIRI2
A03	17850482	17861033	+	exon - intron	33	BraA03g036120.3C; BraA03g036130.3C; BraA03g036140.3C; BraA03g036150.3C	4	Pollen Mother Cells	Find_Circ
A03	18064198	18066467	+	exon - intron	5	BraA03g036560.3C; BraA03g036570.3C; BraA03g036580.3C	3	Binucleated Pollen	Find_Circ
A03	20602501	20602627	+	intron	NA	BraA03g041170.3C	1	Tetrad	Find_Circ
A03	20603069	20603123	-	intron	NA	BraA03g041170.3C	1	Pollen Mother Cells	CIRI2RCExplorer2
A03	20933802	20933943	+	exon	1	BraA03g041720.3C	1	Pollen Mother Cells	CIRI2
A03	21111113	21111822	+	exon - intron	3	BraA03g042060.3C	1	Binucleated Pollen	CIRI2RCExplorer2
A03	21895541	21901625	-	intergenic	NA	NA	1	Mature Pollen	Find_Circ
A03	22131448	22131609	+	exon	1	BraA03g043790.3C	1	Pollen Mother Cells	CIRI2
A03	22243069	22243174	+	exon	1	BraA03g043960.3C	1	Binucleated Pollen	Find_Circ
A03	23522915	23523092	+	exon - intron	2	BraA03g046480.3C	1	Binucleated Pollen	CIRI2RCExplorer2
A03	24023326	24023437	+	exon	1	BraA03g047560.3C	1	Pollen Mother Cells	Find_Circ
A03	24023839	24024008	+	exon - intron	2	BraA03g047560.3C	1	Binucleated Pollen	CIRI2
A03	26345209	26345356	+	intron	NA	BraA03g051160.3C	1	Uninucleated Pollen	Find_Circ
A03	26628693	26628831	-	exon	1	BraA03g051590.3C	1	Pollen Mother Cells	Find_Circ
A03	26792811	26792888	-	intron	NA	BraA03g051810.3C	1	Uninucleated Pollen	CIRI2RCExplorer2
A03	27434386	27434438	-	intron	NA	BraA03g052950.3C	1	Tetrad	CIRI2RCExplorer2
A03	27811949	27812064	+	intergenic	NA	NA	1	Mature Pollen	Find_Circ
A03	27815613	27815724	+	exon	1	BraA03g053740.3C	1	Pollen Mother Cells	Find_Circ
A03	27815670	27815778	+	exon	1	BraA03g053740.3C	1	Pollen Mother Cells	Find_Circ
A03	28452013	28452618	+	exon - intron	4	BraA03g054720.3C	1	Binucleated Pollen	CIRI2RCExplorer2, Find_Circ
A03	29077508	29078248	+	intergenic	NA	NA	1	Binucleated Pollen	CIRI2
A03	29103094	29103146	+	intron	NA	BraA03g055690.3C	1	Uninucleated Pollen	CIRI2RCExplorer2
A03	29219496	29219608	+	exon	1	BraA03g055820.3C	1	Binucleated Pollen	Find_Circ
A03	29670706	29670921	+	exon	1	BraA03g056520.3C	1	Binucleated Pollen	Find_Circ
A03	30073278	30073497	+	exon - intron	2	BraA03g057270.3C	1	Binucleated Pollen	CIRI2
A03	31979372	31979477	+	intergenic	NA	NA	1	Pollen Mother Cells	Find_Circ
A04	297917	299490	+	exon - intron	1	BraA04g000400.3C	1	Uninucleated Pollen	Find_Circ
A04	487489	487638	+	exon	1	BraA04g000830.3C	1	Mature Pollen	CIRI2
A04	768233	768334	-	exon	1	BraA04g001190.3C	1	Uninucleated Pollen	Find_Circ
A04	1205541	1205661	+	exon	1	BraA04g001980.3C	1	Tetrad	Find_Circ
A04	1206641	1206746	-	exon - intron	1	BraA04g001980.3C	1	Uninucleated Pollen	Find_Circ
A04	1429791	1429939	-	exon	1	BraA04g002350.3C	1	Tetrad	Find_Circ
A04	2647325	2647460	-	exon	1	BraA04g004290.3C	1	Uninucleated Pollen	Find_Circ
A04	2920338	2921690	-	exon - intron	3	BraA04g004570.3C	1	Tetrad	Find_Circ
A04	2930784	2941550	-	exon - intron	9	BraA04g004590.3C; BraA04g004600.3C	2	Pollen Mother Cells, Tetrad, Uninucleated Pollen, Binucleated Pollen, Mature Pollen	CIRI2, Find_Circ
A04	2931448	2942096	-	exon - intron	9	BraA04g004590.3C; BraA04g004600.3C	2	Uninucleated Pollen, Binucleated Pollen	Find_Circ
A04	2932465	2943240	-	exon - intron	10	BraA04g004590.3C; BraA04g004600.3C	2	Pollen Mother Cells, Tetrad	Find_Circ
A04	3406803	3423985	-	exon - intron	13	BraA04g005220.3C; BraA04g005230.3C; BraA04g005240.3C	3	Pollen Mother Cells, Tetrad, Binucleated Pollen	CIRI2
A04	5314546	5316947	+	exon - intron	9	BraA04g007650.3C	1	Uninucleated Pollen	Find_Circ
A04	7883090	7883289	-	exon - intron	2	BraA04g010020.3C	1	Binucleated Pollen	CIRI2
A04	8026952	8031021	-	exon	3	BraA04g010150.3C; BraA04g010160.3C; BraA04g010170.3C	3	Pollen Mother Cells, Tetrad	Find_Circ
A04	8893804	8893946	-	exon - intron	1	BraA04g011240.3C	1	Tetrad	CIRI2
A04	9451137	9474511	-	exon - intron	5	BraA04g011920.3C; BraA04g011930.3C	2	Pollen Mother Cells, Tetrad	CIRI2
A04	9478339	9478447	-	exon	1	BraA04g011950.3C	1	Tetrad, Binucleated Pollen, Mature Pollen	Find_Circ
A04	9478754	9478898	+	exon	1	BraA04g011950.3C	1	Tetrad, Mature Pollen	Find_Circ
A04	9487525	9488053	+	exon - intron	2	BraA04g011990.3C	1	Uninucleated Pollen	Find_Circ
A04	9734332	9734479	-	exon	1	BraA04g012320.3C	1	Mature Pollen	CIRI2, Find_Circ
A04	9734348	9734467	-	exon	1	BraA04g012320.3C	1	Mature Pollen	Find_Circ
A04	9982373	9985089	-	exon - intron	2	BraA04g012720.3C	1	Uninucleated Pollen	Find_Circ
A04	10337110	10338315	-	exon - intron	6	BraA04g013220.3C	1	Mature Pollen	Find_Circ
A04	11693496	11697004	-	exon - intron	7	BraA04g015160.3C; BraA04g015170.3C	2	Pollen Mother Cells	Find_Circ
A04	11693711	11697275	-	exon - intron	8	BraA04g015160.3C; BraA04g015170.3C	2	Pollen Mother Cells	Find_Circ
A04	12570119	12580868	-	exon - intron	10	BraA04g016550.3C; BraA04g016560.3C; BraA04g016570.3C; BraA04g016580.3C	4	Pollen Mother Cells, Tetrad, Uninucleated Pollen	Find_Circ
A04	12570674	12576217	-	exon - intron	6	BraA04g016550.3C; BraA04g016560.3C; BraA04g016570.3C	3	Pollen Mother Cells, Tetrad, Uninucleated Pollen	CIRI2
A04	13399309	13399421	+	exon	1	BraA04g017520.3C	1	Mature Pollen	Find_Circ
A04	14391977	14392166	+	exon - intron	2	BraA04g019050.3C	1	Binucleated Pollen	CIRI2
A04	14619523	14625396	+	exon - intron	7	BraA04g019300.3C; BraA04g019310.3C	2	Pollen Mother Cells, Tetrad, Uninucleated Pollen	CIRI2, Find_Circ
A04	15783694	15801194	+	exon - intron	10	BraA04g020970.3C; BraA04g020980.3C; BraA04g020990.3C; BraA04g021000.3C; BraA04g021010.3C	5	Pollen Mother Cells, Tetrad	CIRI2
A04	16078348	16101812	-	exon	4	BraA04g021440.3C; BraA04g021450.3C; BraA04g021460.3C; BraA04g021470.3C	4	Uninucleated Pollen	Find_Circ
A04	17283711	17288789	+	exon - intron	5	BraA04g023480.3C; BraA04g023490.3C	2	Mature Pollen	CIRI2
A04	17349624	17349735	+	exon	1	BraA04g023660.3C	1	Mature Pollen	Find_Circ
A04	17805020	17805127	-	exon	1	BraA04g024530.3C	1	Uninucleated Pollen	Find_Circ
A04	18093608	18093761	-	exon	1	BraA04g025110.3C	1	Mature Pollen	Find_Circ
A04	19006083	19006189	-	exon	1	BraA04g026830.3C	1	Tetrad	Find_Circ
A04	19702539	19705479	-	exon - intron	3	BraA04g028040.3C; BraA04g028050.3C	2	Pollen Mother Cells, Tetrad, Uninucleated Pollen, Binucleated Pollen, Mature Pollen	CIRI2, Find_Circ
A04	19867982	19898236	+	exon - intron	38	BraA04g028370.3C; BraA04g028380.3C; BraA04g028390.3C; BraA04g028400.3C; BraA04g028410.3C; BraA04g028420.3C	6	Binucleated Pollen	CIRI2, Find_Circ
A04	20261028	20261115	+	exon	1	BraA04g029180.3C	1	Uninucleated Pollen	CIRI2RCExplorer2
A04	20566182	20566561	-	exon - intron	2	BraA04g029860.3C	1	Uninucleated Pollen	Find_Circ
A04	21781860	21781991	+	exon	1	BraA04g032320.3C	1	Uninucleated Pollen	Find_Circ
A04	5665716	5665827	+	exon	1	BraA04g008130.3C	1	Binucleated Pollen	Find_Circ
A04	6229979	6230135	-	intergenic	NA	NA	1	Tetrad	Find_Circ
A04	10261867	10266095	+	exon - intron	4	BraA04g013090.3C; BraA04g013100.3C	2	Pollen Mother Cells	Find_Circ
A04	11330996	11332737	-	exon - intron	7	BraA04g014650.3C	1	Pollen Mother Cells	CIRI2RCExplorer2
A04	12209168	12209340	+	exon	1	BraA04g016070.3C	1	Binucleated Pollen	Find_Circ
A04	12646363	12646466	+	exon	1	BraA04g016640.3C	1	Binucleated Pollen	CIRI2RCExplorer2
A04	13289667	13289775	+	exon	1	BraA04g017430.3C	1	Binucleated Pollen	Find_Circ
A04	14270266	14270430	-	intergenic	NA	NA	1	Tetrad	Find_Circ
A04	14349288	14349443	-	exon	1	BraA04g018990.3C	1	Pollen Mother Cells	Find_Circ
A04	15448633	15448810	-	exon	1	BraA04g020530.3C	1	Binucleated Pollen	Find_Circ
A04	16484311	16484456	+	intergenic	NA	NA	1	Binucleated Pollen	Find_Circ
A04	18001271	18001826	+	exon - intron	2	BraA04g024930.3C	1	Pollen Mother Cells	Find_Circ
A04	18484954	18485778	-	exon - intron	2	BraA04g025870.3C	1	Binucleated Pollen	Find_Circ
A04	18650138	18650304	+	intron	NA	BraA04g026140.3C	1	Pollen Mother Cells, Tetrad, Uninucleated Pollen	Find_Circ
A04	18815224	18815327	-	intergenic	NA	NA	1	Pollen Mother Cells	Find_Circ
A04	19655375	19656374	+	exon - intron	3	BraA04g028000.3C	1	Binucleated Pollen	CIRI2RCExplorer2, CIRI2
A04	19655600	19656374	+	exon - intron	2	BraA04g028000.3C	1	Pollen Mother Cells	CIRI2RCExplorer2
A04	19855808	19857880	-	intergenic	NA	NA	1	Mature Pollen	Find_Circ
A04	20103148	20103272	-	exon	1	BraA04g028880.3C	1	Binucleated Pollen	Find_Circ
A04	20214281	20217974	+	exon - intron	13	BraA04g029120.3C	1	Binucleated Pollen	CIRI2RCExplorer2
A05	1044093	1044247	-	exon	1	BraA05g001770.3C	1	Mature Pollen	Find_Circ
A05	1457436	1462586	-	exon - intron	8	BraA05g002610.3C; BraA05g002620.3C	2	Pollen Mother Cells, Tetrad, Uninucleated Pollen, Binucleated Pollen, Mature Pollen	CIRI2
A05	1562236	1565153	-	exon - intron	4	BraA05g002940.3C	1	Uninucleated Pollen, Binucleated Pollen	CIRI2, Find_Circ
A05	1562236	1568141	-	exon - intron	7	BraA05g002940.3C	1	Uninucleated Pollen	CIRI2
A05	2287790	2292481	+	exon - intron	9	BraA05g004410.3C; BraA05g004420.3C; BraA05g004430.3C	3	Pollen Mother Cells, Tetrad, Uninucleated Pollen, Binucleated Pollen, Mature Pollen	CIRI2, Find_Circ
A05	2548519	2565953	+	exon - intron	35	BraA05g005000.3C; BraA05g005010.3C; BraA05g005020.3C; BraA05g005030.3C; BraA05g005040.3C; BraA05g005050.3C; BraA05g005060.3C	7	Pollen Mother Cells, Tetrad, Uninucleated Pollen, Binucleated Pollen	CIRI2
A05	2548519	2566008	+	exon - intron	35	BraA05g005000.3C; BraA05g005010.3C; BraA05g005020.3C; BraA05g005030.3C; BraA05g005040.3C; BraA05g005050.3C; BraA05g005060.3C	7	Pollen Mother Cells, Tetrad, Binucleated Pollen	CIRI2
A05	3187382	3189142	+	exon	1	BraA05g006300.3C	1	Tetrad	Find_Circ
A05	3188863	3189039	+	exon	1	BraA05g006300.3C	1	Tetrad	Find_Circ
A05	3479889	3488090	+	exon - intron	6	BraA05g006850.3C; BraA05g006860.3C; BraA05g006870.3C; BraA05g006880.3C	4	Pollen Mother Cells, Tetrad, Uninucleated Pollen, Binucleated Pollen, Mature Pollen	Find_Circ
A05	3482112	3489090	-	exon - intron	5	BraA05g006860.3C; BraA05g006870.3C; BraA05g006880.3C	3	Tetrad	CIRI2
A05	4030644	4030916	+	exon	1	BraA05g007900.3C	1	Tetrad	CIRI2
A05	4393888	4394002	+	exon	1	BraA05g008480.3C	1	Uninucleated Pollen, Binucleated Pollen	Find_Circ
A05	4631337	4772344	+	exon - intron	75	BraA05g008820.3C; BraA05g008830.3C; BraA05g008840.3C; BraA05g008850.3C; BraA05g008860.3C; BraA05g008870.3C; BraA05g008880.3C; BraA05g008890.3C; BraA05g008900.3C; BraA05g008910.3C; BraA05g008920.3C; BraA05g008930.3C; BraA05g008940.3C; BraA05g008950.3C; BraA05g008960.3C; BraA05g008970.3C; BraA05g008980.3C; BraA05g008990.3C; BraA05g009000.3C	19	Tetrad, Uninucleated Pollen	CIRI2
A05	4670547	4683161	+	exon - intron	10	BraA05g008880.3C; BraA05g008890.3C; BraA05g008900.3C	3	Pollen Mother Cells	CIRI2
A05	4670551	4683161	+	exon - intron	10	BraA05g008880.3C; BraA05g008890.3C; BraA05g008900.3C	3	Pollen Mother Cells, Tetrad, Binucleated Pollen, Mature Pollen	CIRI2
A05	4683104	4742994	+	exon - intron	21	BraA05g008910.3C; BraA05g008920.3C; BraA05g008930.3C; BraA05g008940.3C; BraA05g008950.3C; BraA05g008960.3C; BraA05g008970.3C	7	Tetrad, Binucleated Pollen	CIRI2
A05	4842997	4843111	+	exon	1	BraA05g009120.3C	1	Binucleated Pollen	Find_Circ
A05	4897436	4902627	-	exon - intron	10	BraA05g009210.3C; BraA05g009220.3C; BraA05g009230.3C	3	Pollen Mother Cells, Tetrad, Uninucleated Pollen, Binucleated Pollen	CIRI2
A05	4897682	4902790	-	exon - intron	10	BraA05g009210.3C; BraA05g009220.3C; BraA05g009230.3C	3	Pollen Mother Cells, Tetrad, Uninucleated Pollen, Binucleated Pollen, Mature Pollen	CIRI2, Find_Circ
A05	4897870	4903189	-	exon - intron	10	BraA05g009210.3C; BraA05g009220.3C; BraA05g009230.3C	3	Pollen Mother Cells, Tetrad, Uninucleated Pollen, Binucleated Pollen, Mature Pollen	CIRI2
A05	5174723	5202611	+	exon - intron	22	BraA05g009700.3C; BraA05g009710.3C; BraA05g009720.3C; BraA05g009730.3C	4	Pollen Mother Cells, Tetrad, Uninucleated Pollen, Binucleated Pollen	CIRI2
A05	5335541	5335707	-	exon	1	BraA05g010030.3C	1	Tetrad	Find_Circ
A05	5704058	5708180	+	exon - intron	5	BraA05g010640.3C; BraA05g010650.3C; BraA05g010660.3C; BraA05g010670.3C	4	Tetrad	CIRI2
A05	5705565	5705727	-	exon	1	BraA05g010650.3C	1	Uninucleated Pollen	CIRI2
A05	5805400	5811019	-	exon - intron	4	BraA05g010860.3C	1	Pollen Mother Cells, Uninucleated Pollen, Binucleated Pollen	CIRI2
A05	6277152	6283949	-	exon - intron	4	BraA05g011640.3C; BraA05g011650.3C	2	Mature Pollen	Find_Circ
A05	6437068	6437182	-	exon	1	BraA05g011870.3C	1	Mature Pollen	Find_Circ
A05	6441855	6441986	-	exon	1	BraA05g011880.3C	1	Uninucleated Pollen	Find_Circ
A05	6876564	6876730	-	exon	1	BraA05g012650.3C	1	Tetrad	CIRI2
A05	7355639	7360006	-	exon - intron	9	BraA05g013320.3C	1	Binucleated Pollen	CIRI2
A05	7490523	7493086	+	exon - intron	4	BraA05g013490.3C	1	Pollen Mother Cells, Uninucleated Pollen, Binucleated Pollen, Mature Pollen	Find_Circ
A05	8449954	8465667	-	exon - intron	8	BraA05g014850.3C; BraA05g014860.3C; BraA05g014870.3C	3	Pollen Mother Cells, Tetrad, Uninucleated Pollen, Binucleated Pollen	CIRI2, Find_Circ
A05	8471783	8471966	-	exon	1	BraA05g014890.3C	1	Tetrad	Find_Circ
A05	8950280	8950585	+	exon	1	BraA05g015330.3C	1	Tetrad	Find_Circ
A05	9348952	9349109	+	exon	1	BraA05g015850.3C	1	Mature Pollen	Find_Circ
A05	10340189	10340369	+	exon - intron	2	BraA05g017260.3C	1	Uninucleated Pollen	Find_Circ
A05	10487314	10522167	+	exon - intron	14	BraA05g017410.3C; BraA05g017420.3C; BraA05g017430.3C; BraA05g017440.3C; BraA05g017450.3C	5	Binucleated Pollen	CIRI2
A05	10487937	10522774	+	exon - intron	14	BraA05g017410.3C; BraA05g017420.3C; BraA05g017430.3C; BraA05g017440.3C; BraA05g017450.3C	5	Tetrad, Uninucleated Pollen, Binucleated Pollen	CIRI2
A05	10502674	10503211	+	exon - intron	2	BraA05g017420.3C	1	Uninucleated Pollen, Binucleated Pollen	CIRI2RCExplorer2, CIRI2, Find_Circ
A05	10743501	10743673	+	exon	1	BraA05g017750.3C	1	Uninucleated Pollen	Find_Circ
A05	10748282	10748475	-	exon - intron	2	BraA05g017760.3C	1	Tetrad, Uninucleated Pollen	CIRI2RCExplorer2, CIRI2
A05	10748427	10748614	-	exon - intron	2	BraA05g017760.3C	1	Pollen Mother Cells, Tetrad, Uninucleated Pollen	CIRI2RCExplorer2, CIRI2
A05	11112760	11112919	+	exon	1	BraA05g018100.3C	1	Tetrad	Find_Circ
A05	12430200	12430483	+	exon - intron	2	BraA05g019430.3C	1	Pollen Mother Cells, Tetrad, Uninucleated Pollen, Binucleated Pollen	CIRI2
A05	12430200	12430380	+	exon	1	BraA05g019430.3C	1	Tetrad	CIRI2
A05	12624115	12624538	-	exon - intron	2	BraA05g019660.3C	1	Uninucleated Pollen	Find_Circ
A05	15602014	15602119	-	exon	1	BraA05g021870.3C	1	Uninucleated Pollen, Mature Pollen	Find_Circ
A05	16990782	16991855	+	exon - intron	5	BraA05g023160.3C	1	Uninucleated Pollen, Tetrad	CIRI2, Find_Circ
A05	18558210	18558328	-	exon	1	BraA05g024740.3C	1	Uninucleated Pollen	Find_Circ
A05	18569257	18570621	-	exon - intron	2	BraA05g024750.3C	1	Tetrad, Mature Pollen,Pollen Mother Cells	CIRI2, Find_Circ
A05	18569257	18569629	-	exon	1	BraA05g024750.3C	1	Uninucleated Pollen	CIRI2, Find_Circ
A05	18909361	18909476	-	exon	1	BraA05g025150.3C	1	Tetrad	Find_Circ
A05	19678232	19692417	-	exon	3	BraA05g026080.3C; BraA05g026090.3C; BraA05g026100.3C	3	Binucleated Pollen, Mature Pollen	Find_Circ
A05	19903011	19958712	+	exon - intron	35	BraA05g026410.3C; BraA05g026420.3C; BraA05g026430.3C; BraA05g026440.3C; BraA05g026450.3C	5	Pollen Mother Cells, Uninucleated Pollen, Mature Pollen	CIRI2
A05	19964131	19964359	+	exon	1	BraA05g026470.3C	1	Pollen Mother Cells, Tetrad, Uninucleated Pollen, Binucleated Pollen, Mature Pollen	Find_Circ
A05	19986038	19999597	-	exon - intron	15	BraA05g026540.3C; BraA05g026550.3C	2	Tetrad	CIRI2
A05	19989219	19998781	+	exon - intron	14	BraA05g026540.3C; BraA05g026550.3C	2	Pollen Mother Cells, Tetrad, Binucleated Pollen	Find_Circ
A05	20147039	20165686	-	exon - intron	18	BraA05g026760.3C; BraA05g026770.3C; BraA05g026780.3C	3	Binucleated Pollen	CIRI2, Find_Circ
A05	21057489	21057973	+	exon	1	BraA05g028190.3C	1	Uninucleated Pollen	CIRI2RCExplorer2
A05	21679253	21699887	-	exon - intron	11	BraA05g029320.3C; BraA05g029330.3C; BraA05g029340.3C; BraA05g029350.3C	4	Uninucleated Pollen, Mature Pollen	CIRI2
A05	21876603	21876778	+	exon	1	BraA05g029580.3C	1	Mature Pollen	Find_Circ
A05	22245163	22245292	-	exon	1	BraA05g030270.3C	1	Binucleated Pollen	Find_Circ
A05	22991306	22998458	-	exon - intron	13	BraA05g031410.3C; BraA05g031420.3C; BraA05g031430.3C; BraA05g031440.3C	4	Pollen Mother Cells, Tetrad, Binucleated Pollen, Mature Pollen	CIRI2
A05	22993341	22999665	-	exon - intron	13	BraA05g031420.3C; BraA05g031430.3C; BraA05g031440.3C; BraA05g031450.3C	4	Tetrad	CIRI2
A05	23147634	23147814	-	exon	1	BraA05g031700.3C	1	Binucleated Pollen	Find_Circ
A05	23400836	23402149	-	exon	1	BraA05g032190.3C	1	Pollen Mother Cells	Find_Circ
A05	23449779	23452717	-	exon	2	BraA05g032300.3C; BraA05g032310.3C	2	Pollen Mother Cells, Binucleated Pollen, Mature Pollen	CIRI2
A05	24281518	24286285	-	exon - intron	7	BraA05g033820.3C; BraA05g033830.3C; BraA05g033840.3C	3	Pollen Mother Cells, Tetrad, Uninucleated Pollen, Binucleated Pollen, Mature Pollen	CIRI2, Find_Circ
A05	24309766	24317434	-	exon - intron	12	BraA05g033890.3C; BraA05g033900.3C	2	Pollen Mother Cells, Tetrad, Uninucleated Pollen, Binucleated Pollen, Mature Pollen	Find_Circ
A05	24387363	24387528	+	exon	1	BraA05g034070.3C	1	Mature Pollen	Find_Circ
A05	24486158	24486272	-	exon	1	BraA05g034260.3C	1	Tetrad	Find_Circ
A05	24735621	24735783	-	exon	1	BraA05g034940.3C	1	Uninucleated Pollen	CIRI2RCExplorer2
A05	25541942	25542059	-	exon	1	BraA05g036790.3C	1	Uninucleated Pollen	Find_Circ
A05	26103622	26103739	-	exon	1	BraA05g038070.3C	1	Tetrad	Find_Circ
A05	26719071	26719222	+	exon	1	BraA05g039130.3C	1	Mature Pollen	CIRI2, Find_Circ
A05	27222543	27222933	+	exon	1	BraA05g040030.3C	1	Mature Pollen	CIRI2, Find_Circ
A05	27514889	27515050	+	exon	1	BraA05g040610.3C	1	Tetrad	Find_Circ
A05	27613135	27613271	+	exon	1	BraA05g040840.3C	1	Uninucleated Pollen	Find_Circ
A05	27613343	27613493	+	exon	1	BraA05g040840.3C	1	Tetrad, Uninucleated Pollen	Find_Circ
A05	27922583	27937877	+	exon - intron	18	BraA05g041540.3C; BraA05g041550.3C; BraA05g041560.3C; BraA05g041570.3C; BraA05g041580.3C; BraA05g041590.3C	6	Uninucleated Pollen	Find_Circ
A05	28061138	28063562	-	exon - intron	2	BraA05g041870.3C	1	Pollen Mother Cells, Tetrad	CIRI2
A05	28061811	28064232	-	exon - intron	5	BraA05g041870.3C	1	Pollen Mother Cells, Tetrad, Uninucleated Pollen, Binucleated Pollen, Mature Pollen	Find_Circ
A05	28132969	28133132	-	exon	1	BraA05g042020.3C	1	Uninucleated Pollen	Find_Circ
A05	28230740	28230996	+	exon	1	BraA05g042140.3C	1	Uninucleated Pollen	CIRI2
A05	28252626	28256460	-	exon - intron	15	BraA05g042220.3C	1	Mature Pollen	CIRI2
A05	28401583	28406737	+	exon - intron	11	BraA05g042500.3C; BraA05g042510.3C	2	Pollen Mother Cells, Tetrad	CIRI2
A05	1709296	1709497	-	exon	1	BraA05g003170.3C	1	Binucleated Pollen	Find_Circ
A05	1722006	1722167	+	exon	1	BraA05g003210.3C	1	Binucleated Pollen	Find_Circ
A05	2208180	2209297	+	intron	NA	BraA05g004340.3C	1	Uninucleated Pollen	CIRI2RCExplorer2, Find_Circ
A05	2468233	2468383	-	exon	1	BraA05g004810.3C	1	Binucleated Pollen	CIRI2
A05	3388895	3388982	+	intron	NA	BraA05g006650.3C	1	Binucleated Pollen	CIRI2RCExplorer2
A05	4301385	4301454	-	intron	NA	BraA05g008350.3C	1	Mature Pollen	CIRI2RCExplorer2
A05	4655612	4772344	+	exon - intron	64	BraA05g008860.3C; BraA05g008870.3C; BraA05g008880.3C; BraA05g008890.3C; BraA05g008900.3C; BraA05g008910.3C; BraA05g008920.3C; BraA05g008930.3C; BraA05g008940.3C; BraA05g008950.3C; BraA05g008960.3C; BraA05g008970.3C; BraA05g008980.3C; BraA05g008990.3C; BraA05g009000.3C	15	Pollen Mother Cells	CIRI2
A05	4683104	4765076	+	exon - intron	43	BraA05g008910.3C; BraA05g008920.3C; BraA05g008930.3C; BraA05g008940.3C; BraA05g008950.3C; BraA05g008960.3C; BraA05g008970.3C; BraA05g008980.3C; BraA05g008990.3C; BraA05g009000.3C	10	Pollen Mother Cells	CIRI2
A05	4986971	4987152	-	exon - intron	2	BraA05g009370.3C	1	Pollen Mother Cells	CIRI2
A05	5649327	5652809	+	intergenic	NA	NA	1	Uninucleated Pollen	Find_Circ
A05	5781980	5782107	+	exon	1	BraA05g010800.3C	1	Pollen Mother Cells	Find_Circ
A05	6073368	6073470	+	exon	1	BraA05g011310.3C	1	Binucleated Pollen	Find_Circ
A05	7106596	7106704	-	intergenic	NA	NA	1	Binucleated Pollen	Find_Circ
A05	7426336	7426503	+	exon - intron	1	BraA05g013450.3C	1	Binucleated Pollen	Find_Circ
A05	8143573	8143937	+	exon - intron	2	BraA05g014300.3C	1	Binucleated Pollen	Find_Circ
A05	8472524	8472674	+	exon	1	BraA05g014890.3C	1	Pollen Mother Cells	Find_Circ
A05	8472554	8472725	+	exon	1	BraA05g014890.3C	1	Pollen Mother Cells	Find_Circ
A05	10144775	10144836	+	intron	NA	BraA05g016980.3C	1	Tetrad	CIRI2RCExplorer2
A05	10701023	10709227	+	intergenic	NA	NA	1	Pollen Mother Cells	Find_Circ
A05	10810701	10810870	+	intergenic	NA	NA	1	Uninucleated Pollen	Find_Circ
A05	11112739	11112901	-	exon	1	BraA05g018100.3C	1	Pollen Mother Cells	Find_Circ
A05	18328497	18328646	+	exon	1	BraA05g024420.3C	1	Pollen Mother Cells	Find_Circ
A05	18909626	18909761	-	exon	1	BraA05g025150.3C	1	Pollen Mother Cells	Find_Circ
A05	19412417	19412517	-	exon	1	BraA05g025750.3C	1	Pollen Mother Cells	Find_Circ
A05	19533240	19555639	-	exon - intron	10	BraA05g025870.3C; BraA05g025880.3C; BraA05g025890.3C; BraA05g025900.3C	4	Pollen Mother Cells	Find_Circ
A05	19902014	19957763	+	exon - intron	35	BraA05g026410.3C; BraA05g026420.3C; BraA05g026430.3C; BraA05g026440.3C; BraA05g026450.3C	5	Pollen Mother Cells	CIRI2
A05	20726920	20727109	+	exon	1	BraA05g027660.3C	1	Pollen Mother Cells	Find_Circ
A05	21106205	21109863	-	intergenic	NA	NA	1	Uninucleated Pollen, Binucleated Pollen	Find_Circ
A05	21106337	21109919	-	intergenic	NA	NA	1	Uninucleated Pollen, Binucleated Pollen, Mature Pollen	CIRI2, Find_Circ
A05	22443202	22443313	-	intron	NA	BraA05g030550.3C	1	Pollen Mother Cells	Find_Circ
A05	22443313	22443424	-	exon - intron	1	BraA05g030550.3C	1	Binucleated Pollen	Find_Circ
A05	22704337	22704438	-	exon	1	BraA05g030910.3C	1	Pollen Mother Cells	Find_Circ
A05	23147369	23147471	-	exon	1	BraA05g031700.3C	1	Binucleated Pollen	Find_Circ
A05	25620229	25620349	+	exon	1	BraA05g036970.3C	1	Binucleated Pollen	Find_Circ
A05	25871283	25871403	-	exon - intron	1	BraA05g037570.3C	1	Pollen Mother Cells	Find_Circ
A05	26141717	26141829	+	exon	1	BraA05g038200.3C	1	Pollen Mother Cells	Find_Circ
A05	26285520	26285749	+	intron	NA	BraA05g038460.3C	1	Pollen Mother Cells	CIRI2RCExplorer2
A05	26312237	26312492	+	exon	1	BraA05g038540.3C	1	Binucleated Pollen	Find_Circ
A05	26687849	26687981	+	intergenic	NA	NA	1	Uninucleated Pollen	Find_Circ
A05	27610536	27610669	+	exon	1	BraA05g040830.3C	1	Binucleated Pollen	Find_Circ
A05	27867396	27867519	-	intergenic	NA	NA	1	Pollen Mother Cells, Uninucleated Pollen, Binucleated Pollen, Mature Pollen	Find_Circ
A05	27913815	27914014	+	exon	1	BraA05g041530.3C	1	Binucleated Pollen	Find_Circ
A05	28017402	28019389	-	exon - intron	10	BraA05g041780.3C	1	Pollen Mother Cells	CIRI2RCExplorer2
A06	249628	249742	+	exon	1	BraA06g000310.3C	1	Tetrad	Find_Circ
A06	317597	317744	+	exon	1	BraA06g000460.3C	1	Tetrad	Find_Circ
A06	434829	434930	-	exon	1	BraA06g000620.3C	1	Uninucleated Pollen	Find_Circ
A06	606103	667861	+	exon - intron	23	BraA06g000930.3C; BraA06g000940.3C; BraA06g000950.3C; BraA06g000960.3C; BraA06g000970.3C; BraA06g000980.3C; BraA06g000990.3C; BraA06g000920.3C	8	Tetrad	CIRI2
A06	1035718	1035855	-	exon	1	BraA06g001660.3C	1	Uninucleated Pollen	CIRI2, Find_Circ
A06	1190076	1190251	-	exon - intron	2	BraA06g001990.3C	1	Tetrad	CIRI2RCExplorer2, CIRI2, Find_Circ
A06	1190203	1190379	-	exon - intron	1	BraA06g001990.3C	1	Tetrad	CIRI2
A06	1190840	1191131	-	exon - intron	1	BraA06g001990.3C	1	Pollen Mother Cells, Tetrad	CIRI2
A06	1191688	1192543	-	exon - intron	6	BraA06g001990.3C	1	Tetrad	CIRI2
A06	1233704	1243082	-	exon - intron	30	BraA06g002010.3C; BraA06g002020.3C	2	Pollen Mother Cells, Tetrad, Binucleated Pollen, Mature Pollen	Find_Circ
A06	1243802	1243950	-	exon	1	BraA06g002030.3C	1	Uninucleated Pollen	Find_Circ
A06	1394941	1395427	+	exon	1	BraA06g002280.3C	1	Pollen Mother Cells, Tetrad, Uninucleated Pollen	CIRI2, Find_Circ
A06	2225171	2242711	-	exon - intron	19	BraA06g003740.3C; BraA06g003750.3C; BraA06g003760.3C	3	Pollen Mother Cells	CIRI2, Find_Circ
A06	2225636	2243163	-	exon - intron	19	BraA06g003740.3C; BraA06g003750.3C; BraA06g003760.3C	3	Pollen Mother Cells	CIRI2, Find_Circ
A06	2577412	2595650	+	exon - intron	7	BraA06g004310.3C; BraA06g004320.3C; BraA06g004330.3C; BraA06g004340.3C	4	Uninucleated Pollen	Find_Circ
A06	2577532	2595770	-	exon - intron	7	BraA06g004310.3C; BraA06g004320.3C; BraA06g004330.3C; BraA06g004340.3C	4	Uninucleated Pollen	Find_Circ
A06	2587471	2595066	+	exon - intron	4	BraA06g004330.3C; BraA06g004340.3C	2	Uninucleated Pollen	Find_Circ
A06	2836465	2878196	+	exon - intron	60	BraA06g004810.3C; BraA06g004820.3C; BraA06g004830.3C	3	Pollen Mother Cells, Tetrad, Uninucleated Pollen, Binucleated Pollen, Mature Pollen	CIRI2, Find_Circ
A06	2839926	2881515	+	exon - intron	60	BraA06g004810.3C; BraA06g004820.3C; BraA06g004830.3C	3	Pollen Mother Cells, Tetrad, Uninucleated Pollen, Binucleated Pollen	Find_Circ
A06	2850406	2892351	+	exon - intron	60	BraA06g004810.3C; BraA06g004820.3C; BraA06g004830.3C	3	Pollen Mother Cells, Tetrad, Uninucleated Pollen, Binucleated Pollen, Mature Pollen	CIRI2, Find_Circ
A06	3217200	3217935	-	exon - intron	4	BraA06g005440.3C	1	Mature Pollen	CIRI2RCExplorer2
A06	3536171	3536581	-	exon - intron	3	BraA06g006120.3C	1	Pollen Mother Cells	CIRI2
A06	3536347	3536452	-	exon	1	BraA06g006120.3C	1	Pollen Mother Cells, Tetrad, Binucleated Pollen, Uninucleated Pollen	CIRI2RCExplorer2, Find_Circ
A06	3570183	3570309	+	exon	1	BraA06g006200.3C	1	Pollen Mother Cells	Find_Circ
A06	3577905	3603003	+	exon - intron	7	BraA06g006230.3C; BraA06g006240.3C; BraA06g006250.3C; BraA06g006260.3C	4	Uninucleated Pollen	Find_Circ
A06	3648439	3651342	+	exon - intron	5	BraA06g006380.3C; BraA06g006390.3C	2	Pollen Mother Cells, Tetrad, Uninucleated Pollen	Find_Circ
A06	3737128	3737311	-	exon	1	BraA06g006620.3C	1	Uninucleated Pollen	Find_Circ
A06	4543846	4544165	-	exon	1	BraA06g008360.3C	1	Mature Pollen	CIRI2
A06	5488623	5505267	+	exon - intron	23	BraA06g010130.3C; BraA06g010140.3C; BraA06g010150.3C; BraA06g010160.3C	4	Pollen Mother Cells	Find_Circ
A06	5935729	5935845	+	exon	1	BraA06g010940.3C	1	Pollen Mother Cells, Uninucleated Pollen	Find_Circ
A06	6071373	6071477	+	exon	1	BraA06g011200.3C	1	Uninucleated Pollen	Find_Circ
A06	6341129	6348980	-	exon - intron	10	BraA06g011790.3C; BraA06g011800.3C; BraA06g011810.3C	3	Pollen Mother Cells	Find_Circ
A06	6374909	6386345	-	exon - intron	13	BraA06g011850.3C; BraA06g011860.3C	2	Pollen Mother Cells, Uninucleated Pollen	CIRI2, Find_Circ
A06	6377978	6409516	-	exon - intron	18	BraA06g011850.3C; BraA06g011860.3C	2	Pollen Mother Cells, Tetrad, Uninucleated Pollen, Binucleated Pollen, Mature Pollen	CIRI2, Find_Circ
A06	6377978	6389763	-	exon - intron	14	BraA06g011850.3C; BraA06g011860.3C	2	Mature Pollen	Find_Circ
A06	6378560	6391393	-	exon - intron	16	BraA06g011850.3C; BraA06g011860.3C	2	Pollen Mother Cells, Binucleated Pollen	CIRI2
A06	6782511	6785231	+	exon - intron	1	BraA06g012780.3C	1	Tetrad	Find_Circ
A06	7863062	7865643	-	exon - intron	5	BraA06g014770.3C; BraA06g014780.3C	2	Tetrad	Find_Circ
A06	7865477	7868822	+	exon - intron	6	BraA06g014780.3C; BraA06g014790.3C	2	Pollen Mother Cells, Tetrad, Uninucleated Pollen	Find_Circ
A06	7866321	7869644	-	exon - intron	4	BraA06g014780.3C; BraA06g014790.3C	2	Pollen Mother Cells, Tetrad, Uninucleated Pollen, Binucleated Pollen	CIRI2, Find_Circ
A06	7956146	7961180	-	exon - intron	6	BraA06g014930.3C; BraA06g014940.3C	2	Pollen Mother Cells	CIRI2
A06	8169973	8175365	+	exon	2	BraA06g015290.3C; BraA06g015300.3C	2	Pollen Mother Cells, Tetrad, Uninucleated Pollen	CIRI2, Find_Circ
A06	8495268	8495370	+	exon	1	BraA06g015680.3C	1	Uninucleated Pollen	Find_Circ
A06	8987705	8987848	+	exon	1	BraA06g016460.3C	1	Uninucleated Pollen	Find_Circ
A06	9349374	9349631	-	exon - intron	2	BraA06g016950.3C	1	Uninucleated Pollen	Find_Circ
A06	9670030	9673402	+	exon - intron	10	BraA06g017510.3C	1	Pollen Mother Cells, Uninucleated Pollen, Binucleated Pollen	Find_Circ
A06	10295895	10296011	-	exon	1	BraA06g018330.3C	1	Tetrad, Uninucleated Pollen	Find_Circ
A06	12209413	12209519	+	exon	1	BraA06g021000.3C	1	Mature Pollen	Find_Circ
A06	12209840	12209903	+	exon	1	BraA06g021000.3C	1	Mature Pollen	CIRI2RCExplorer2
A06	16302419	16303233	+	exon - intron	5	BraA06g023760.3C	1	Tetrad, Uninucleated Pollen	CIRI2RCExplorer2
A06	16995660	16996678	+	exon - intron	3	BraA06g024530.3C	1	Pollen Mother Cells, Binucleated Pollen, Mature Pollen	CIRI2RCExplorer2, CIRI2, Find_Circ
A06	18408899	18409016	+	exon	1	BraA06g026270.3C	1	Uninucleated Pollen	Find_Circ
A06	18913830	18913962	+	exon	1	BraA06g026970.3C	1	Pollen Mother Cells, Tetrad, Uninucleated Pollen, Binucleated Pollen, Mature Pollen	Find_Circ
A06	18913833	18913946	+	exon	1	BraA06g026970.3C	1	Tetrad	Find_Circ
A06	19337566	19337832	+	exon	1	BraA06g027740.3C	1	Uninucleated Pollen	Find_Circ
A06	19412200	19430160	-	exon - intron	21	BraA06g027900.3C; BraA06g027910.3C; BraA06g027920.3C; BraA06g027930.3C	4	Pollen Mother Cells, Tetrad, Uninucleated Pollen, Binucleated Pollen, Mature Pollen	CIRI2
A06	21291364	21291522	-	exon	1	BraA06g030810.3C	1	Tetrad	CIRI2
A06	21924987	21925095	+	exon	1	BraA06g031870.3C	1	Binucleated Pollen	Find_Circ
A06	21958934	21959041	+	exon	1	BraA06g031920.3C	1	Pollen Mother Cells	Find_Circ
A06	21958944	21959051	-	exon	1	BraA06g031920.3C	1	Pollen Mother Cells, Uninucleated Pollen	Find_Circ
A06	22041017	22044334	+	exon - intron	15	BraA06g032030.3C	1	Tetrad	CIRI2
A06	22924390	22924785	+	exon - intron	2	BraA06g033570.3C	1	Binucleated Pollen	CIRI2
A06	23201047	23201190	+	exon	1	BraA06g034080.3C	1	Tetrad	Find_Circ
A06	23826303	23856696	-	exon - intron	11	BraA06g035180.3C; BraA06g035190.3C; BraA06g035200.3C; BraA06g035210.3C; BraA06g035220.3C	5	Pollen Mother Cells, Tetrad, Uninucleated Pollen	CIRI2
A06	24047177	24047549	+	exon - intron	2	BraA06g035660.3C	1	Uninucleated Pollen	CIRI2RCExplorer2, Find_Circ
A06	24104371	24104500	+	exon	1	BraA06g035800.3C	1	Mature Pollen	Find_Circ
A06	24194292	24194792	+	exon - intron	2	BraA06g036000.3C	1	Tetrad	Find_Circ
A06	24269083	24269267	-	exon	1	BraA06g036100.3C	1	Pollen Mother Cells, Tetrad, Uninucleated Pollen, Mature Pollen	Find_Circ
A06	24423008	24423179	-	exon	1	BraA06g036260.3C	1	Uninucleated Pollen	Find_Circ
A06	24522635	24525569	+	exon	1	BraA06g036560.3C	1	Tetrad, Uninucleated Pollen	Find_Circ
A06	24707894	24708041	+	exon	1	BraA06g036840.3C	1	Mature Pollen	CIRI2
A06	24707945	24708047	+	exon	1	BraA06g036840.3C	1	Binucleated Pollen, Mature Pollen	Find_Circ
A06	24707945	24708095	+	exon	1	BraA06g036840.3C	1	Mature Pollen	Find_Circ
A06	24707969	24708071	+	exon	1	BraA06g036840.3C	1	Mature Pollen	Find_Circ
A06	24708071	24708197	+	exon	1	BraA06g036840.3C	1	Mature Pollen	Find_Circ
A06	24708095	24708197	+	exon	1	BraA06g036840.3C	1	Mature Pollen	Find_Circ
A06	24708174	24708342	+	exon	1	BraA06g036840.3C	1	Mature Pollen	CIRI2
A06	24708174	24708390	+	exon	1	BraA06g036840.3C	1	Mature Pollen	CIRI2
A06	24708263	24708383	+	exon	1	BraA06g036840.3C	1	Binucleated Pollen, Mature Pollen	Find_Circ
A06	24708263	24708407	+	exon	1	BraA06g036840.3C	1	Binucleated Pollen, Mature Pollen	Find_Circ
A06	24708263	24708419	+	exon	1	BraA06g036840.3C	1	Mature Pollen	Find_Circ
A06	24768889	24769019	+	exon	1	BraA06g037000.3C	1	Tetrad	CIRI2RCExplorer2, Find_Circ
A06	24790614	24806373	-	exon - intron	21	BraA06g037070.3C; BraA06g037080.3C; BraA06g037090.3C; BraA06g037100.3C; BraA06g037110.3C; BraA06g037120.3C	6	Pollen Mother Cells, Tetrad, Uninucleated Pollen, Binucleated Pollen, Mature Pollen	CIRI2, Find_Circ
A06	24791448	24807153	-	exon - intron	21	BraA06g037070.3C; BraA06g037080.3C; BraA06g037090.3C; BraA06g037100.3C; BraA06g037110.3C; BraA06g037120.3C	6	Pollen Mother Cells, Tetrad, Uninucleated Pollen, Binucleated Pollen, Mature Pollen	CIRI2
A06	24946616	24948360	-	exon	2	BraA06g037340.3C; BraA06g037350.3C	2	Tetrad	Find_Circ
A06	25090385	25102329	-	exon - intron	12	BraA06g037550.3C; BraA06g037560.3C	2	Tetrad	CIRI2
A06	25312771	25316287	-	exon - intron	1	BraA06g038040.3C	1	Binucleated Pollen	Find_Circ
A06	25362771	25363071	-	exon - intron	2	BraA06g038110.3C	1	Binucleated Pollen	Find_Circ
A06	25424944	25425118	+	exon	1	BraA06g038240.3C	1	Tetrad, Uninucleated Pollen	Find_Circ
A06	25771985	25772277	+	exon	1	BraA06g038750.3C	1	Uninucleated Pollen	CIRI2RCExplorer2, Find_Circ
A06	26462429	26472903	+	exon - intron	6	BraA06g039820.3C; BraA06g039830.3C; BraA06g039840.3C	3	Uninucleated Pollen, Binucleated Pollen, Mature Pollen	CIRI2, Find_Circ
A06	26871803	26872848	-	exon - intron	1	BraA06g040440.3C	1	Pollen Mother Cells, Tetrad, Uninucleated Pollen, Binucleated Pollen, Mature Pollen	Find_Circ
A06	27568624	27568770	-	exon	1	BraA06g041910.3C	1	Binucleated Pollen	Find_Circ
A06	27825928	27826059	-	exon	1	BraA06g042420.3C	1	Uninucleated Pollen	Find_Circ
A06	28040420	28048136	-	exon - intron	8	BraA06g042820.3C	1	Mature Pollen	CIRI2RCExplorer2, Find_Circ
A06	28540914	28541034	+	exon	1	BraA06g043750.3C	1	Tetrad	Find_Circ
A06	28787827	28797810	-	exon - intron	7	BraA06g044250.3C; BraA06g044260.3C	2	Uninucleated Pollen	Find_Circ
A06	128938	129052	-	exon	1	BraA06g000150.3C	1	Pollen Mother Cells	Find_Circ
A06	873298	874177	-	exon - intron	3	BraA06g001410.3C	1	Pollen Mother Cells	CIRI2
A06	973194	976191	+	exon	2	BraA06g001570.3C; BraA06g001580.3C	2	Pollen Mother Cells	Find_Circ
A06	2060382	2061735	+	exon - intron	4	BraA06g003410.3C	1	Binucleated Pollen	CIRI2RCExplorer2
A06	2188071	2188147	-	exon	1	BraA06g003630.3C	1	Pollen Mother Cells	CIRI2RCExplorer2
A06	4100547	4100781	+	intergenic	NA	NA	1	Uninucleated Pollen	Find_Circ
A06	4412856	4419254	+	exon - intron	4	BraA06g008070.3C; BraA06g008080.3C	2	Binucleated Pollen	Find_Circ
A06	5272058	5272159	+	intergenic	NA	NA	1	Mature Pollen	Find_Circ
A06	5649788	5649975	+	exon - intron	2	BraA06g010430.3C	1	Binucleated Pollen	CIRI2
A06	6639860	6639969	+	intron	NA	BraA06g012480.3C	1	Uninucleated Pollen	CIRI2RCExplorer2
A06	8494560	8494731	-	exon	1	BraA06g015680.3C	1	Binucleated Pollen	CIRI2
A06	10977996	10978102	-	intergenic	NA	NA	1	Pollen Mother Cells	Find_Circ
A06	11588340	11588626	-	intergenic	NA	NA	1	Uninucleated Pollen	Find_Circ
A06	11804277	11804438	-	intergenic	NA	NA	1	Binucleated Pollen	Find_Circ
A06	15354702	15354812	+	intergenic	NA	NA	1	Binucleated Pollen	Find_Circ
A06	15362770	15362989	+	intergenic	NA	NA	1	Pollen Mother Cells	Find_Circ
A06	15813460	15813580	+	intergenic	NA	NA	1	Uninucleated Pollen	Find_Circ
A06	18533224	18533290	-	intron	NA	BraA06g026470.3C	1	Uninucleated Pollen	CIRI2RCExplorer2
A06	18965731	18965835	+	intergenic	NA	NA	1	Pollen Mother Cells	Find_Circ
A06	19406775	19427327	+	exon - intron	32	BraA06g027890.3C; BraA06g027900.3C; BraA06g027910.3C	3	Pollen Mother Cells	Find_Circ
A06	21334313	21334505	-	exon	1	BraA06g030890.3C	1	Binucleated Pollen	Find_Circ
A06	25118690	25119846	-	exon - intron	6	BraA06g037600.3C	1	Pollen Mother Cells	CIRI2RCExplorer2
A06	25528317	25528429	+	intergenic	NA	NA	1	Binucleated Pollen	Find_Circ
A06	26449352	26449419	-	intron	NA	BraA06g039780.3C	1	Binucleated Pollen	CIRI2RCExplorer2
A06	27211235	27211301	-	exon	1	BraA06g041210.3C	1	Pollen Mother Cells	CIRI2RCExplorer2
A06	27462425	27462567	+	intron	NA	BraA06g041710.3C	1	Pollen Mother Cells	Find_Circ
A06	28028749	28029071	+	intron	NA	BraA06g042800.3C	1	Binucleated Pollen	Find_Circ
A06	28628852	28628909	+	intron	NA	BraA06g043940.3C	1	Uninucleated Pollen	CIRI2RCExplorer2
A06	28650501	28650571	+	intron	NA	BraA06g043990.3C	1	Uninucleated Pollen	CIRI2RCExplorer2
A07	584862	584992	-	exon	1	BraA07g000850.3C	1	Mature Pollen	Find_Circ
A07	601219	641103	+	exon - intron	41	BraA07g000880.3C; BraA07g000890.3C; BraA07g000900.3C; BraA07g000910.3C; BraA07g000920.3C	5	Pollen Mother Cells, Tetrad, Uninucleated Pollen, Binucleated Pollen	CIRI2, Find_Circ
A07	859460	942509	-	exon - intron	47	BraA07g001220.3C; BraA07g001230.3C; BraA07g001240.3C; BraA07g001250.3C; BraA07g001260.3C	5	Pollen Mother Cells, Tetrad, Uninucleated Pollen, Binucleated Pollen, Mature Pollen	CIRI2
A07	870194	942509	-	exon - intron	27	BraA07g001230.3C; BraA07g001240.3C; BraA07g001250.3C; BraA07g001260.3C	4	Pollen Mother Cells, Tetrad, Uninucleated Pollen, Binucleated Pollen, Mature Pollen	CIRI2
A07	1102741	1102855	+	exon	1	BraA07g001500.3C	1	Mature Pollen	Find_Circ
A07	1233732	1233855	-	exon	1	BraA07g001700.3C	1	Binucleated Pollen	Find_Circ
A07	1234243	1234417	-	exon	1	BraA07g001700.3C	1	Binucleated Pollen	Find_Circ
A07	1736484	1736603	-	exon	1	BraA07g002250.3C	1	Mature Pollen	Find_Circ
A07	1736627	1736771	+	exon	1	BraA07g002250.3C	1	Mature Pollen	Find_Circ
A07	1737317	1737421	+	exon	1	BraA07g002250.3C	1	Mature Pollen	Find_Circ
A07	2738573	2738687	+	exon	1	BraA07g003600.3C	1	Binucleated Pollen, Mature Pollen	Find_Circ
A07	9115984	9122701	+	exon - intron	10	BraA07g009090.3C; BraA07g009100.3C; BraA07g009110.3C	3	Pollen Mother Cells, Tetrad	Find_Circ
A07	9499238	9602143	-	exon - intron	62	BraA07g009550.3C; BraA07g009560.3C; BraA07g009570.3C; BraA07g009580.3C; BraA07g009590.3C; BraA07g009600.3C; BraA07g009610.3C; BraA07g009620.3C; BraA07g009630.3C; BraA07g009640.3C	10	Binucleated Pollen	CIRI2
A07	10718851	10737717	+	exon - intron	1	BraA07g010920.3C	1	Pollen Mother Cells, Tetrad	CIRI2
A07	12175387	12175501	+	exon	1	BraA07g012860.3C	1	Uninucleated Pollen	Find_Circ
A07	12244944	12245621	-	exon - intron	3	BraA07g013000.3C	1	Uninucleated Pollen	CIRI2RCExplorer2, Find_Circ
A07	13228022	13228152	-	exon	1	BraA07g014550.3C	1	Uninucleated Pollen	Find_Circ
A07	14075117	14093557	-	exon - intron	23	BraA07g015820.3C; BraA07g015830.3C; BraA07g015840.3C; BraA07g015850.3C; BraA07g015860.3C; BraA07g015870.3C	6	Pollen Mother Cells	Find_Circ
A07	14119309	14123921	-	exon	2	BraA07g015930.3C; BraA07g015940.3C	2	Tetrad, Uninucleated Pollen	Find_Circ
A07	14144606	14144798	+	exon	1	BraA07g015960.3C	1	Binucleated Pollen	CIRI2
A07	14144909	14145023	+	exon	1	BraA07g015960.3C	1	Uninucleated Pollen, Binucleated Pollen	Find_Circ
A07	14630168	14636399	+	exon - intron	14	BraA07g016690.3C; BraA07g016700.3C; BraA07g016710.3C	3	Uninucleated Pollen	Find_Circ
A07	14630391	14636620	+	exon - intron	14	BraA07g016690.3C; BraA07g016700.3C; BraA07g016710.3C	3	Pollen Mother Cells, Tetrad, Uninucleated Pollen, Binucleated Pollen	CIRI2, Find_Circ
A07	14949184	14949663	+	exon	1	BraA07g017230.3C	1	Mature Pollen	CIRI2RCExplorer2, Find_Circ
A07	15765580	15765681	+	exon	1	BraA07g018550.3C	1	Uninucleated Pollen	Find_Circ
A07	16608855	16608967	-	exon	1	BraA07g019810.3C	1	Mature Pollen	Find_Circ
A07	17675500	17682526	+	exon - intron	4	BraA07g021740.3C; BraA07g021750.3C	2	Binucleated Pollen, Mature Pollen	Find_Circ
A07	18364251	18364375	-	exon	1	BraA07g022930.3C	1	Uninucleated Pollen	Find_Circ
A07	18564611	18568711	-	exon - intron	10	BraA07g023280.3C; BraA07g023290.3C	2	Pollen Mother Cells, Tetrad	CIRI2, Find_Circ
A07	18773083	18781955	-	exon - intron	6	BraA07g023650.3C; BraA07g023660.3C; BraA07g023670.3C	3	Binucleated Pollen	CIRI2
A07	18773152	18779667	-	exon - intron	4	BraA07g023650.3C; BraA07g023660.3C	2	Pollen Mother Cells, Tetrad, Binucleated Pollen	Find_Circ
A07	19054599	19058382	+	exon - intron	4	BraA07g024250.3C; BraA07g024260.3C	2	Pollen Mother Cells, Tetrad, Uninucleated Pollen, Binucleated Pollen, Mature Pollen	CIRI2, Find_Circ
A07	19497863	19498090	-	exon	1	BraA07g025170.3C	1	Uninucleated Pollen	Find_Circ
A07	19841544	19846298	-	exon - intron	3	BraA07g025860.3C; BraA07g025870.3C	2	Pollen Mother Cells, Tetrad, Uninucleated Pollen	CIRI2, Find_Circ
A07	20089562	20089829	+	exon - intron	2	BraA07g026340.3C	1	Tetrad	CIRI2RCExplorer2, Find_Circ
A07	20217589	20217818	+	exon	1	BraA07g026620.3C	1	Tetrad	Find_Circ
A07	20616527	20616989	-	exon - intron	2	BraA07g027250.3C	1	Tetrad	CIRI2
A07	20616533	20616995	-	exon - intron	2	BraA07g027250.3C	1	Binucleated Pollen, Mature Pollen	CIRI2
A07	21264237	21264342	+	exon	1	BraA07g028580.3C	1	Tetrad, Mature Pollen	Find_Circ
A07	21735113	21735343	+	exon - intron	2	BraA07g029450.3C	1	Mature Pollen	CIRI2
A07	21889289	21893319	-	exon - intron	2	BraA07g029780.3C	1	Tetrad, Uninucleated Pollen, Binucleated Pollen, Mature Pollen	CIRI2, Find_Circ
A07	22276329	22280325	-	exon - intron	6	BraA07g030450.3C; BraA07g030460.3C	2	Tetrad, Uninucleated Pollen	Find_Circ
A07	22493981	22494116	+	exon	1	BraA07g030790.3C	1	Uninucleated Pollen	Find_Circ
A07	22601239	22625537	+	exon - intron	14	BraA07g030990.3C; BraA07g031000.3C; BraA07g031010.3C	3	Uninucleated Pollen	CIRI2
A07	22602164	22626705	+	exon - intron	14	BraA07g030990.3C; BraA07g031000.3C; BraA07g031010.3C	3	Pollen Mother Cells, Tetrad, Uninucleated Pollen	CIRI2
A07	22603085	22628787	+	exon - intron	14	BraA07g030990.3C; BraA07g031000.3C; BraA07g031010.3C	3	Uninucleated Pollen	Find_Circ
A07	22612206	22625537	+	exon - intron	7	BraA07g031000.3C; BraA07g031010.3C	2	Pollen Mother Cells, Tetrad, Uninucleated Pollen	CIRI2
A07	23034673	23041950	+	exon	2	BraA07g031780.3C; BraA07g031790.3C	2	Tetrad, Uninucleated Pollen,Pollen Mother Cells	CIRI2, Find_Circ
A07	23176094	23179857	-	exon - intron	5	BraA07g032040.3C; BraA07g032050.3C	2	Tetrad	Find_Circ
A07	23368503	23371251	+	exon - intron	6	BraA07g032360.3C	1	Binucleated Pollen, Mature Pollen	CIRI2RCExplorer2, CIRI2
A07	23423339	23430021	+	exon - intron	6	BraA07g032440.3C; BraA07g032450.3C	2	Uninucleated Pollen	CIRI2
A07	23534452	23534597	-	exon	1	BraA07g032630.3C	1	Mature Pollen	CIRI2, Find_Circ
A07	23534489	23534597	-	exon	1	BraA07g032630.3C	1	Mature Pollen	Find_Circ
A07	24436266	24445159	+	exon - intron	6	BraA07g034400.3C; BraA07g034410.3C	2	Pollen Mother Cells, Uninucleated Pollen	CIRI2
A07	24577008	24577219	+	exon - intron	2	BraA07g034620.3C	1	Tetrad, Uninucleated Pollen, Binucleated Pollen	CIRI2
A07	24945184	24952372	-	exon - intron	7	BraA07g035290.3C; BraA07g035300.3C	2	Pollen Mother Cells, Tetrad, Uninucleated Pollen	Find_Circ
A07	25376013	25376116	-	exon	1	BraA07g036130.3C	1	Uninucleated Pollen	Find_Circ
A07	25733793	25733901	-	exon	1	BraA07g036850.3C	1	Tetrad	Find_Circ
A07	26199259	26199366	+	exon	1	BraA07g037900.3C	1	Uninucleated Pollen	Find_Circ
A07	26222004	26224601	+	exon - intron	6	BraA07g037950.3C; BraA07g037960.3C	2	Uninucleated Pollen	CIRI2
A07	26292167	26294762	+	exon - intron	6	BraA07g038120.3C	1	Pollen Mother Cells, Tetrad, Uninucleated Pollen	Find_Circ
A07	27546185	27546324	-	exon	1	BraA07g040630.3C	1	Uninucleated Pollen, Binucleated Pollen, Mature Pollen	CIRI2
A07	27758531	27759370	+	exon - intron	4	BraA07g041070.3C	1	Uninucleated Pollen	CIRI2RCExplorer2, Find_Circ
A07	28020218	28020342	-	exon	1	BraA07g041550.3C	1	Mature Pollen	Find_Circ
A07	28146825	28147194	+	exon - intron	2	BraA07g041880.3C	1	Pollen Mother Cells, Tetrad	CIRI2
A07	28152944	28175904	+	exon - intron	43	BraA07g041890.3C; BraA07g041900.3C; BraA07g041910.3C; BraA07g041920.3C; BraA07g041930.3C; BraA07g041940.3C; BraA07g041950.3C; BraA07g041960.3C; BraA07g041970.3C	9	Pollen Mother Cells, Tetrad, Mature Pollen	CIRI2
A07	28278307	28279204	-	exon - intron	3	BraA07g042160.3C	1	Uninucleated Pollen	CIRI2RCExplorer2, Find_Circ
A07	28325234	28325345	-	exon	1	BraA07g042260.3C	1	Uninucleated Pollen	Find_Circ
A07	777055	777105	-	intron	NA	BraA07g001090.3C	1	Pollen Mother Cells, Tetrad, Uninucleated Pollen	CIRI2RCExplorer2
A07	1354460	1354570	-	exon	1	BraA07g001820.3C	1	Pollen Mother Cells	Find_Circ
A07	1736484	1736606	-	exon	1	BraA07g002250.3C	1	Binucleated Pollen	Find_Circ
A07	1783902	1784020	+	intergenic	NA	NA	1	Binucleated Pollen	Find_Circ
A07	2383610	2383666	-	intron	NA	BraA07g003130.3C	1	Uninucleated Pollen	CIRI2RCExplorer2
A07	9448243	9448309	-	exon	1	BraA07g009470.3C	1	Binucleated Pollen	CIRI2RCExplorer2
A07	10301755	10301855	-	exon	1	BraA07g010420.3C	1	Pollen Mother Cells	Find_Circ
A07	10644320	10644499	+	exon	1	BraA07g010800.3C	1	Binucleated Pollen	Find_Circ
A07	13716769	13716911	-	exon	1	BraA07g015200.3C	1	Binucleated Pollen	Find_Circ
A07	14691005	14691101	+	intron	NA	BraA07g016770.3C	1	Tetrad	CIRI2RCExplorer2
A07	14883862	14883975	-	exon	1	BraA07g017130.3C	1	Pollen Mother Cells	Find_Circ
A07	16766604	16766712	-	exon	1	BraA07g020100.3C	1	Binucleated Pollen	Find_Circ
A07	18381431	18385373	+	intergenic	NA	NA	1	Pollen Mother Cells, Tetrad, Uninucleated Pollen, Binucleated Pollen	Find_Circ
A07	19339916	19340016	-	intron	NA	BraA07g024810.3C	1	Pollen Mother Cells, Uninucleated Pollen, Binucleated Pollen	CIRI2RCExplorer2
A07	20210485	20211012	-	intergenic	NA	NA	1	Uninucleated Pollen	CIRI2
A07	22024904	22025044	+	intergenic	NA	NA	1	Tetrad	CIRI2
A07	23790775	23790828	+	intron	NA	BraA07g033210.3C	1	Uninucleated Pollen	CIRI2RCExplorer2
A07	24158587	24158645	+	intron	NA	BraA07g033860.3C	1	Pollen Mother Cells	CIRI2RCExplorer2
A07	26212972	26213966	-	exon - intron	4	BraA07g037930.3C	1	Binucleated Pollen	CIRI2RCExplorer2
A07	28332160	28332433	-	exon - intron	2	BraA07g042260.3C	1	Binucleated Pollen	Find_Circ
A08	50617	59417	+	exon - intron	24	BraA08g000090.3C; BraA08g000100.3C; BraA08g000110.3C	3	Tetrad	CIRI2, Find_Circ
A08	61670	61802	-	exon	1	BraA08g000110.3C	1	Tetrad	Find_Circ
A08	810585	810761	+	exon	1	BraA08g001180.3C	1	Uninucleated Pollen	Find_Circ
A08	1678019	1695330	+	exon	2	BraA08g002330.3C; BraA08g002340.3C	2	Pollen Mother Cells, Tetrad	CIRI2
A08	3399897	3497294	-	exon - intron	70	BraA08g004600.3C; BraA08g004610.3C; BraA08g004620.3C; BraA08g004630.3C; BraA08g004640.3C; BraA08g004650.3C; BraA08g004660.3C; BraA08g004670.3C; BraA08g004680.3C; BraA08g004690.3C; BraA08g004700.3C; BraA08g004710.3C; BraA08g004720.3C; BraA08g004730.3C; BraA08g004740.3C	15	Pollen Mother Cells, Tetrad, Uninucleated Pollen, Binucleated Pollen, Mature Pollen	CIRI2
A08	3540554	3540692	+	exon	1	BraA08g004770.3C	1	Tetrad	Find_Circ
A08	3559018	3559159	+	exon	1	BraA08g004770.3C	1	Mature Pollen	CIRI2
A08	3643014	3643215	+	exon	1	BraA08g004840.3C	1	Tetrad	Find_Circ
A08	4681236	4681374	-	exon	1	BraA08g005890.3C	1	Binucleated Pollen	CIRI2, Find_Circ
A08	4860304	4860442	+	exon	1	BraA08g006010.3C	1	Tetrad	CIRI2
A08	5219985	5224183	+	exon	1	BraA08g006370.3C	1	Mature Pollen	CIRI2
A08	5335277	5335857	+	exon - intron	3	BraA08g006460.3C	1	Uninucleated Pollen	CIRI2RCExplorer2, Find_Circ
A08	6889338	6889477	-	exon	1	BraA08g007750.3C	1	Pollen Mother Cells, Uninucleated Pollen	CIRI2, Find_Circ
A08	8302355	8302465	+	exon	1	BraA08g009370.3C	1	Tetrad, Binucleated Pollen	Find_Circ
A08	8565387	8573290	-	exon - intron	12	BraA08g009650.3C; BraA08g009660.3C; BraA08g009670.3C	3	Mature Pollen	Find_Circ
A08	8669532	8669634	-	exon	1	BraA08g009820.3C	1	Mature Pollen	Find_Circ
A08	9267812	9271586	+	exon - intron	5	BraA08g010600.3C; BraA08g010610.3C	2	Pollen Mother Cells, Tetrad, Uninucleated Pollen, Binucleated Pollen, Mature Pollen	CIRI2, Find_Circ
A08	9267816	9271586	+	exon - intron	5	BraA08g010600.3C; BraA08g010610.3C	2	Pollen Mother Cells, Tetrad, Uninucleated Pollen, Binucleated Pollen, Mature Pollen	CIRI2, Find_Circ
A08	10797770	10797957	+	exon - intron	2	BraA08g012470.3C	1	Uninucleated Pollen	CIRI2
A08	11915285	11915494	+	exon - intron	2	BraA08g014320.3C	1	Binucleated Pollen	CIRI2
A08	13380680	13399372	+	exon - intron	28	BraA08g016420.3C; BraA08g016430.3C; BraA08g016440.3C; BraA08g016450.3C	4	Uninucleated Pollen, Binucleated Pollen	CIRI2
A08	13414781	13415092	-	exon - intron	2	BraA08g016490.3C	1	Uninucleated Pollen	CIRI2
A08	13539019	13546998	+	exon - intron	16	BraA08g016710.3C; BraA08g016720.3C	2	Tetrad, Uninucleated Pollen, Binucleated Pollen	CIRI2
A08	13606713	13608463	-	exon - intron	3	BraA08g016810.3C	1	Binucleated Pollen	Find_Circ
A08	14048840	14048969	+	exon	1	BraA08g017390.3C	1	Binucleated Pollen	Find_Circ
A08	14665356	14665493	+	exon	1	BraA08g018610.3C	1	Mature Pollen	Find_Circ
A08	15185883	15187135	+	exon - intron	6	BraA08g019570.3C	1	Uninucleated Pollen	CIRI2
A08	15353779	15364418	-	exon - intron	14	BraA08g019980.3C; BraA08g019990.3C; BraA08g020000.3C	3	Pollen Mother Cells, Binucleated Pollen	CIRI2, Find_Circ
A08	15516892	15521190	+	exon - intron	2	BraA08g020270.3C	1	Uninucleated Pollen	Find_Circ
A08	15765489	15765636	-	exon	1	BraA08g020570.3C	1	Uninucleated Pollen	Find_Circ
A08	15788045	15789449	+	exon - intron	6	BraA08g020600.3C	1	Uninucleated Pollen	CIRI2RCExplorer2, Find_Circ
A08	15873013	15873150	+	exon	1	BraA08g020830.3C	1	Uninucleated Pollen	Find_Circ
A08	15971647	16018811	-	exon - intron	58	BraA08g021000.3C; BraA08g021010.3C; BraA08g021020.3C; BraA08g021030.3C; BraA08g021040.3C; BraA08g021050.3C; BraA08g021060.3C; BraA08g021070.3C; BraA08g021080.3C; BraA08g021090.3C; BraA08g021100.3C; BraA08g021110.3C	12	Pollen Mother Cells, Tetrad, Uninucleated Pollen	CIRI2
A08	16193820	16198088	+	exon - intron	4	BraA08g021400.3C; BraA08g021410.3C	2	Uninucleated Pollen	Find_Circ
A08	16487533	16493072	+	exon - intron	15	BraA08g021800.3C	1	Mature Pollen, Binucleated Pollen	CIRI2RCExplorer2, CIRI2, Find_Circ
A08	16487533	16493329	+	exon - intron	16	BraA08g021800.3C	1	Mature Pollen	CIRI2
A08	16518810	16518924	+	exon	1	BraA08g021830.3C	1	Uninucleated Pollen	Find_Circ
A08	16893251	16893386	+	exon	1	BraA08g022540.3C	1	Tetrad, Uninucleated Pollen, Mature Pollen	Find_Circ
A08	17200319	17200481	-	exon	1	BraA08g023290.3C	1	Mature Pollen	Find_Circ
A08	17200319	17200520	-	exon	1	BraA08g023290.3C	1	Mature Pollen	Find_Circ
A08	17287359	17292958	-	exon - intron	3	BraA08g023380.3C; BraA08g023390.3C	2	Pollen Mother Cells, Tetrad, Uninucleated Pollen, Binucleated Pollen, Mature Pollen	CIRI2, Find_Circ
A08	17471445	17489401	+	exon - intron	11	BraA08g023760.3C	1	Pollen Mother Cells	CIRI2
A08	17477008	17484072	+	exon - intron	9	BraA08g023760.3C	1	Tetrad	Find_Circ
A08	18114514	18120421	+	exon - intron	10	BraA08g024980.3C; BraA08g024990.3C	2	Pollen Mother Cells, Tetrad, Uninucleated Pollen, Binucleated Pollen, Mature Pollen	CIRI2, Find_Circ
A08	18115667	18121507	+	exon - intron	10	BraA08g024980.3C; BraA08g024990.3C	2	Pollen Mother Cells, Tetrad, Uninucleated Pollen, Binucleated Pollen, Mature Pollen	CIRI2, Find_Circ
A08	18772445	18777357	+	exon - intron	7	BraA08g026220.3C; BraA08g026230.3C; BraA08g026240.3C	3	Uninucleated Pollen, Tetrad	CIRI2, Find_Circ
A08	18831901	18836622	+	exon - intron	7	BraA08g026390.3C	1	Pollen Mother Cells, Tetrad, Uninucleated Pollen	CIRI2, Find_Circ
A08	18844141	18849865	+	exon - intron	4	BraA08g026410.3C	1	Binucleated Pollen	Find_Circ
A08	18856437	18869430	+	exon - intron	10	BraA08g026420.3C	1	Binucleated Pollen	CIRI2
A08	18867027	18869430	+	exon - intron	6	BraA08g026420.3C	1	Binucleated Pollen	CIRI2
A08	19365817	19371795	+	exon - intron	3	BraA08g027410.3C; BraA08g027400.3C	2	Uninucleated Pollen	CIRI2
A08	19512482	19512667	+	exon - intron	1	BraA08g027720.3C	1	Uninucleated Pollen	Find_Circ
A08	19738542	19738658	-	exon	1	BraA08g028210.3C	1	Uninucleated Pollen	Find_Circ
A08	20288560	20288755	+	exon	1	BraA08g029490.3C	1	Pollen Mother Cells, Uninucleated Pollen	Find_Circ
A08	20496640	20496925	+	exon - intron	2	BraA08g030040.3C	1	Mature Pollen	Find_Circ
A08	20523764	20530541	-	exon - intron	9	BraA08g030120.3C; BraA08g030130.3C; BraA08g030140.3C	3	Pollen Mother Cells, Tetrad, Uninucleated Pollen, Binucleated Pollen, Mature Pollen	CIRI2
A08	20689944	20690139	+	exon	1	BraA08g030540.3C	1	Uninucleated Pollen	Find_Circ
A08	21674216	21688475	-	exon - intron	34	BraA08g032700.3C; BraA08g032710.3C; BraA08g032720.3C; BraA08g032730.3C; BraA08g032740.3C; BraA08g032750.3C	6	Tetrad, Uninucleated Pollen, Binucleated Pollen, Mature Pollen	Find_Circ
A08	21955141	21955256	+	exon	1	BraA08g033330.3C	1	Uninucleated Pollen	Find_Circ
A08	22241297	22241416	-	exon	1	BraA08g034120.3C	1	Mature Pollen	Find_Circ
A08	22346406	22352300	+	exon - intron	5	BraA08g034350.3C; BraA08g034360.3C	2	Uninucleated Pollen	Find_Circ
A08	22418438	22422069	+	exon	1	BraA08g034610.3C	1	Tetrad	CIRI2
A08	22438603	22439180	+	exon - intron	3	BraA08g034650.3C	1	Mature Pollen	CIRI2RCExplorer2, Find_Circ
A08	22807875	22808031	+	exon - intron	2	BraA08g035590.3C	1	Binucleated Pollen, Mature Pollen	CIRI2
A08	1339792	1340104	+	exon	1	BraA08g001880.3C	1	Binucleated Pollen	CIRI2
A08	3492758	3492867	-	intron	NA	BraA08g004720.3C	1	Uninucleated Pollen	CIRI2RCExplorer2
A08	4681236	4681353	-	exon	1	BraA08g005890.3C	1	Binucleated Pollen	Find_Circ
A08	5407892	5408312	+	exon - intron	2	BraA08g006510.3C	1	Pollen Mother Cells	CIRI2RCExplorer2
A08	11013356	11013431	+	intron	NA	BraA08g012790.3C	1	Pollen Mother Cells	CIRI2RCExplorer2
A08	12167764	12167986	+	exon	1	BraA08g014690.3C	1	Pollen Mother Cells	Find_Circ
A08	12697178	12697307	+	intron	NA	BraA08g015400.3C	1	Pollen Mother Cells	CIRI2RCExplorer2
A08	13104124	13104454	-	intergenic	NA	NA	1	Uninucleated Pollen	Find_Circ
A08	13451857	13451959	-	exon	1	BraA08g016560.3C	1	Pollen Mother Cells	Find_Circ
A08	14668015	14668116	+	intergenic	NA	NA	1	Uninucleated Pollen	Find_Circ
A08	15163595	15163722	+	intergenic	NA	NA	1	Uninucleated Pollen	Find_Circ
A08	15658179	15658297	-	intron	NA	BraA08g020430.3C	1	Pollen Mother Cells	Find_Circ
A08	17182316	17182504	-	intron	NA	BraA08g023250.3C	1	Uninucleated Pollen	Find_Circ
A08	17223411	17223515	+	exon	1	BraA08g023330.3C	1	Pollen Mother Cells	Find_Circ
A08	17480247	17488068	+	intergenic	NA	NA	1	Tetrad	CIRI2
A08	18057015	18057675	-	exon	1	BraA08g024840.3C	1	Binucleated Pollen	CIRI2RCExplorer2, Find_Circ
A08	18115890	18121720	+	exon - intron	11	BraA08g024980.3C; BraA08g024990.3C	2	Pollen Mother Cells	CIRI2
A08	18487552	18490905	-	exon - intron	5	BraA08g025650.3C; BraA08g025660.3C	2	Pollen Mother Cells	Find_Circ
A08	20419849	20419998	-	intergenic	NA	NA	1	Uninucleated Pollen	Find_Circ
A08	21291614	21291681	-	intron	NA	BraA08g031860.3C	1	Pollen Mother Cells	CIRI2RCExplorer2
A08	21476684	21476753	+	intron	NA	BraA08g032180.3C	1	Tetrad	CIRI2RCExplorer2
A08	21841312	21841553	+	exon - intron	2	BraA08g033080.3C	1	Binucleated Pollen	Find_Circ
A08	22175876	22175997	+	intergenic	NA	NA	1	Tetrad	Find_Circ
A08	22175888	22176010	+	intergenic	NA	NA	1	Pollen Mother Cells, Tetrad, Uninucleated Pollen, Binucleated Pollen, Mature Pollen	Find_Circ
A09	988496	988874	-	exon	1	BraA09g001670.3C	1	Uninucleated Pollen	CIRI2RCExplorer2
A09	988743	989253	-	exon - intron	2	BraA09g001670.3C	1	Pollen Mother Cells, Tetrad, Uninucleated Pollen, Binucleated Pollen	Find_Circ
A09	1493674	1493785	-	exon	1	BraA09g002380.3C	1	Mature Pollen	Find_Circ
A09	1681316	1681563	+	exon - intron	2	BraA09g002660.3C	1	Mature Pollen	CIRI2
A09	1959825	1960105	-	exon - intron	2	BraA09g003060.3C	1	Binucleated Pollen	Find_Circ
A09	2021102	2021207	+	exon	1	BraA09g003220.3C	1	Mature Pollen	Find_Circ
A09	2202977	2203116	+	exon	1	BraA09g003580.3C	1	Binucleated Pollen, Mature Pollen	CIRI2, Find_Circ
A09	2202977	2203140	+	exon	1	BraA09g003580.3C	1	Mature Pollen	CIRI2
A09	2202977	2203083	+	exon	1	BraA09g003580.3C	1	Mature Pollen	Find_Circ
A09	2202999	2203101	+	exon	1	BraA09g003580.3C	1	Mature Pollen	Find_Circ
A09	2202999	2203125	+	exon	1	BraA09g003580.3C	1	Mature Pollen	Find_Circ
A09	2203002	2203182	+	exon	1	BraA09g003580.3C	1	Mature Pollen	CIRI2
A09	2203014	2203284	+	exon	1	BraA09g003580.3C	1	Mature Pollen	CIRI2
A09	2203014	2203140	+	exon	1	BraA09g003580.3C	1	Mature Pollen	Find_Circ
A09	2203017	2203284	+	exon	1	BraA09g003580.3C	1	Binucleated Pollen	CIRI2
A09	2203032	2203173	+	exon	1	BraA09g003580.3C	1	Mature Pollen	Find_Circ
A09	2203032	2203197	+	exon	1	BraA09g003580.3C	1	Mature Pollen	Find_Circ
A09	2203032	2203260	+	exon	1	BraA09g003580.3C	1	Mature Pollen	Find_Circ
A09	2203050	2203173	+	exon	1	BraA09g003580.3C	1	Mature Pollen	Find_Circ
A09	2203050	2203221	+	exon	1	BraA09g003580.3C	1	Mature Pollen	Find_Circ
A09	2203053	2203401	+	exon	1	BraA09g003580.3C	1	Mature Pollen	CIRI2
A09	2203053	2203167	+	exon	1	BraA09g003580.3C	1	Binucleated Pollen, Mature Pollen	Find_Circ
A09	2203053	2203182	+	exon	1	BraA09g003580.3C	1	Mature Pollen	Find_Circ
A09	2203053	2203230	+	exon	1	BraA09g003580.3C	1	Mature Pollen	Find_Circ
A09	2203053	2203269	+	exon	1	BraA09g003580.3C	1	Mature Pollen	Find_Circ
A09	2203059	2203173	+	exon	1	BraA09g003580.3C	1	Mature Pollen	Find_Circ
A09	2203059	2203182	+	exon	1	BraA09g003580.3C	1	Mature Pollen	Find_Circ
A09	2203059	2203197	+	exon	1	BraA09g003580.3C	1	Mature Pollen	Find_Circ
A09	2203059	2203206	+	exon	1	BraA09g003580.3C	1	Mature Pollen	Find_Circ
A09	2203059	2203260	+	exon	1	BraA09g003580.3C	1	Mature Pollen	Find_Circ
A09	2203083	2203269	+	exon	1	BraA09g003580.3C	1	Mature Pollen	CIRI2
A09	2203083	2203307	+	exon	1	BraA09g003580.3C	1	Mature Pollen	CIRI2
A09	2203083	2203197	+	exon	1	BraA09g003580.3C	1	Mature Pollen	Find_Circ
A09	2203083	2203221	+	exon	1	BraA09g003580.3C	1	Mature Pollen	Find_Circ
A09	2203116	2203269	+	exon	1	BraA09g003580.3C	1	Mature Pollen	CIRI2
A09	2203116	2203254	+	exon	1	BraA09g003580.3C	1	Mature Pollen	Find_Circ
A09	2934653	2941775	+	exon - intron	6	BraA09g004890.3C; BraA09g004900.3C; BraA09g004910.3C	3	Tetrad	Find_Circ
A09	3023297	3036667	+	exon - intron	33	BraA09g005040.3C; BraA09g005050.3C; BraA09g005060.3C; BraA09g005070.3C; BraA09g005080.3C	5	Uninucleated Pollen, Binucleated Pollen	Find_Circ
A09	3023584	3036927	+	exon - intron	33	BraA09g005040.3C; BraA09g005050.3C; BraA09g005060.3C; BraA09g005070.3C; BraA09g005080.3C	5	Tetrad	Find_Circ
A09	3024044	3037266	+	exon - intron	33	BraA09g005040.3C; BraA09g005050.3C; BraA09g005060.3C; BraA09g005070.3C; BraA09g005080.3C	5	Tetrad	CIRI2
A09	3024555	3037922	-	exon - intron	34	BraA09g005040.3C; BraA09g005050.3C; BraA09g005060.3C; BraA09g005070.3C; BraA09g005080.3C	5	Tetrad, Uninucleated Pollen	Find_Circ
A09	3085404	3085524	+	exon	1	BraA09g005220.3C	1	Mature Pollen	Find_Circ
A09	3234713	3234831	-	exon	1	BraA09g005480.3C	1	Mature Pollen	Find_Circ
A09	3441192	3441516	-	exon - intron	2	BraA09g005890.3C	1	Tetrad	Find_Circ
A09	3991102	3991259	-	exon - intron	2	BraA09g006940.3C	1	Tetrad	CIRI2
A09	4069381	4069489	-	exon	1	BraA09g007110.3C	1	Pollen Mother Cells	Find_Circ
A09	4071599	4071669	-	exon	1	BraA09g007110.3C	1	Uninucleated Pollen	CIRI2RCExplorer2
A09	4539203	4539970	+	exon - intron	5	BraA09g007900.3C	1	Uninucleated Pollen	CIRI2
A09	4765598	4765824	-	exon	1	BraA09g008350.3C	1	Uninucleated Pollen	Find_Circ
A09	5589370	5589486	-	exon	1	BraA09g009870.3C	1	Tetrad	Find_Circ
A09	5589687	5589837	+	exon	1	BraA09g009870.3C	1	Pollen Mother Cells	Find_Circ
A09	5589687	5589807	+	exon	1	BraA09g009870.3C	1	Uninucleated Pollen	Find_Circ
A09	5707794	5707914	+	exon	1	BraA09g010030.3C	1	Mature Pollen	Find_Circ
A09	5863425	5870049	-	exon - intron	4	BraA09g010170.3C; BraA09g010180.3C	2	Pollen Mother Cells, Uninucleated Pollen	CIRI2, Find_Circ
A09	6158762	6158895	+	exon	1	BraA09g010700.3C	1	Binucleated Pollen	Find_Circ
A09	6448004	6448320	-	exon - intron	2	BraA09g011140.3C	1	Pollen Mother Cells	CIRI2, Find_Circ
A09	6530998	6551307	-	exon - intron	18	BraA09g011260.3C; BraA09g011270.3C; BraA09g011280.3C; BraA09g011290.3C; BraA09g011300.3C; BraA09g011310.3C	6	Uninucleated Pollen, Binucleated Pollen	Find_Circ
A09	7034307	7034438	+	exon	1	BraA09g011940.3C	1	Uninucleated Pollen	Find_Circ
A09	7452480	7452662	+	exon	1	BraA09g012710.3C	1	Tetrad, Uninucleated Pollen	CIRI2, Find_Circ
A09	7785502	7789966	+	exon - intron	3	BraA09g013230.3C; BraA09g013240.3C	2	Tetrad, Binucleated Pollen	Find_Circ
A09	7789828	7789966	+	exon	1	BraA09g013240.3C	1	Tetrad	Find_Circ
A09	9011601	9011710	+	exon	1	BraA09g015250.3C	1	Tetrad, Binucleated Pollen	Find_Circ
A09	10484746	10513688	+	exon - intron	15	BraA09g017020.3C; BraA09g017030.3C; BraA09g017040.3C; BraA09g017050.3C	4	Tetrad	CIRI2
A09	10515714	10524557	-	exon - intron	5	BraA09g017060.3C; BraA09g017070.3C	2	Pollen Mother Cells, Tetrad, Uninucleated Pollen, Binucleated Pollen	CIRI2, Find_Circ
A09	11318791	11320224	+	exon - intron	2	BraA09g017980.3C	1	Mature Pollen	Find_Circ
A09	12502775	12502876	-	exon	1	BraA09g019460.3C	1	Uninucleated Pollen	Find_Circ
A09	12576910	12577330	-	exon - intron	2	BraA09g019560.3C	1	Uninucleated Pollen, Binucleated Pollen, Mature Pollen	CIRI2
A09	12585250	12585412	+	exon	1	BraA09g019570.3C	1	Tetrad	Find_Circ
A09	13796363	13796495	-	exon	1	BraA09g021200.3C	1	Uninucleated Pollen	Find_Circ
A09	13796390	13796495	-	exon	1	BraA09g021200.3C	1	Uninucleated Pollen	Find_Circ
A09	13912698	13912877	+	exon	1	BraA09g021380.3C	1	Uninucleated Pollen	Find_Circ
A09	15059757	15071782	+	exon - intron	13	BraA09g022730.3C; BraA09g022740.3C; BraA09g022750.3C	3	Pollen Mother Cells, Binucleated Pollen	Find_Circ
A09	16079518	16079619	+	exon	1	BraA09g024020.3C	1	Uninucleated Pollen	Find_Circ
A09	16715117	16742872	-	exon	3	BraA09g024890.3C; BraA09g024900.3C; BraA09g024910.3C	3	Uninucleated Pollen	Find_Circ
A09	17508844	17508967	-	exon	1	BraA09g026030.3C	1	Tetrad	Find_Circ
A09	17509785	17510206	-	exon - intron	3	BraA09g026030.3C	1	Tetrad, Mature Pollen	CIRI2
A09	18408317	18408458	-	exon	1	BraA09g027050.3C	1	Binucleated Pollen	Find_Circ
A09	18788477	18788582	+	exon	1	BraA09g027550.3C	1	Binucleated Pollen	Find_Circ
A09	19159900	19160145	+	exon - intron	2	BraA09g028050.3C	1	Uninucleated Pollen	Find_Circ
A09	20761350	20761452	-	exon	1	BraA09g029190.3C	1	Pollen Mother Cells, Uninucleated Pollen	Find_Circ
A09	24424205	24424325	-	exon	1	BraA09g031530.3C	1	Uninucleated Pollen	Find_Circ
A09	25122701	25122968	-	exon - intron	2	BraA09g032330.3C	1	Uninucleated Pollen	Find_Circ
A09	25909078	25922325	+	exon - intron	5	BraA09g033260.3C; BraA09g033270.3C; BraA09g033280.3C	3	Pollen Mother Cells, Binucleated Pollen	CIRI2
A09	25909078	25947502	+	exon - intron	20	BraA09g033260.3C; BraA09g033270.3C; BraA09g033280.3C; BraA09g033290.3C; BraA09g033300.3C; BraA09g033310.3C	6	Pollen Mother Cells, Tetrad, Uninucleated Pollen, Binucleated Pollen, Mature Pollen	CIRI2
A09	25909078	25943566	+	exon - intron	17	BraA09g033260.3C; BraA09g033270.3C; BraA09g033280.3C; BraA09g033290.3C; BraA09g033300.3C; BraA09g033310.3C	6	Tetrad, Uninucleated Pollen, Binucleated Pollen	CIRI2
A09	26183981	26184285	-	exon - intron	2	BraA09g033490.3C	1	Uninucleated Pollen	Find_Circ
A09	27217442	27217604	-	exon	1	BraA09g034610.3C	1	Mature Pollen	Find_Circ
A09	27217442	27217640	-	exon	1	BraA09g034610.3C	1	Mature Pollen	Find_Circ
A09	27524321	27528076	-	exon - intron	5	BraA09g034830.3C; BraA09g034840.3C	2	Pollen Mother Cells	CIRI2
A09	29575880	29584395	+	exon - intron	13	BraA09g037440.3C; BraA09g037450.3C	2	Binucleated Pollen, Mature Pollen	Find_Circ
A09	29619034	29630582	-	exon - intron	7	BraA09g037490.3C; BraA09g037500.3C; BraA09g037510.3C	3	Tetrad	CIRI2
A09	29620528	29657485	-	exon - intron	18	BraA09g037490.3C; BraA09g037500.3C; BraA09g037510.3C; BraA09g037520.3C; BraA09g037530.3C	5	Pollen Mother Cells, Uninucleated Pollen, Binucleated Pollen	CIRI2, Find_Circ
A09	30050837	30050891	-	exon	1	BraA09g038100.3C	1	Binucleated Pollen, Mature Pollen	CIRI2RCExplorer2
A09	30180288	30183928	-	exon - intron	6	BraA09g038220.3C; BraA09g038230.3C	2	Pollen Mother Cells, Tetrad, Uninucleated Pollen, Binucleated Pollen, Mature Pollen	CIRI2
A09	30181007	30184748	-	exon - intron	7	BraA09g038220.3C; BraA09g038230.3C	2	Uninucleated Pollen, Binucleated Pollen, Mature Pollen	Find_Circ
A09	30293695	30293815	+	exon	1	BraA09g038410.3C	1	Pollen Mother Cells	Find_Circ
A09	30588692	30591326	+	exon - intron	7	BraA09g038880.3C; BraA09g038890.3C	2	Tetrad, Uninucleated Pollen	CIRI2
A09	31148571	31178487	+	exon - intron	6	BraA09g039790.3C; BraA09g039800.3C; BraA09g039810.3C; BraA09g039820.3C	4	Uninucleated Pollen	CIRI2
A09	31149075	31179139	+	exon - intron	6	BraA09g039790.3C; BraA09g039800.3C; BraA09g039810.3C; BraA09g039820.3C	4	Uninucleated Pollen	CIRI2
A09	31461935	31462130	-	exon	1	BraA09g040310.3C	1	Mature Pollen	Find_Circ
A09	32077738	32077866	+	exon	1	BraA09g041150.3C	1	Uninucleated Pollen	Find_Circ
A09	32318347	32318563	-	exon	1	BraA09g041480.3C	1	Uninucleated Pollen	CIRI2RCExplorer2, Find_Circ
A09	32762274	32764061	-	exon - intron	2	BraA09g042020.3C	1	Uninucleated Pollen	CIRI2, Find_Circ
A09	33856514	33856642	+	exon	1	BraA09g043810.3C	1	Tetrad	Find_Circ
A09	33921995	33922218	+	exon - intron	2	BraA09g043910.3C	1	Tetrad	Find_Circ
A09	34176435	34176540	-	exon	1	BraA09g044310.3C	1	Uninucleated Pollen	Find_Circ
A09	34700931	34701039	+	exon	1	BraA09g045420.3C	1	Tetrad	Find_Circ
A09	35027332	35052007	-	exon - intron	23	BraA09g045970.3C; BraA09g045980.3C; BraA09g045990.3C; BraA09g046000.3C; BraA09g046010.3C; BraA09g046020.3C; BraA09g046030.3C	7	Pollen Mother Cells, Tetrad	CIRI2
A09	36326632	36326797	+	exon - intron	1	BraA09g048220.3C	1	Uninucleated Pollen	Find_Circ
A09	36481134	36481274	+	exon	1	BraA09g048550.3C	1	Uninucleated Pollen	Find_Circ
A09	37080642	37095339	+	exon - intron	20	BraA09g049770.3C; BraA09g049780.3C; BraA09g049790.3C; BraA09g049800.3C; BraA09g049810.3C	5	Uninucleated Pollen, Binucleated Pollen, Mature Pollen	CIRI2
A09	37115227	37116883	+	exon - intron	8	BraA09g049840.3C	1	Uninucleated Pollen	Find_Circ
A09	37488807	37488900	+	exon	1	BraA09g050710.3C	1	Mature Pollen	CIRI2RCExplorer2
A09	38113140	38116811	+	exon - intron	11	BraA09g052040.3C; BraA09g052050.3C	2	Tetrad, Binucleated Pollen	CIRI2
A09	38143635	38150150	-	exon - intron	18	BraA09g052140.3C; BraA09g052150.3C; BraA09g052160.3C	3	Pollen Mother Cells, Tetrad, Uninucleated Pollen, Binucleated Pollen, Mature Pollen	CIRI2, Find_Circ
A09	38143635	38150653	-	exon - intron	18	BraA09g052140.3C; BraA09g052150.3C; BraA09g052160.3C	3	Uninucleated Pollen, Binucleated Pollen	CIRI2
A09	38145917	38151853	-	exon - intron	17	BraA09g052150.3C; BraA09g052160.3C	2	Pollen Mother Cells, Uninucleated Pollen, Binucleated Pollen	CIRI2
A09	39106053	39106226	-	exon	1	BraA09g054030.3C	1	Binucleated Pollen	Find_Circ
A09	39600674	39600740	-	exon	1	BraA09g054710.3C	1	Uninucleated Pollen	CIRI2RCExplorer2
A09	39680700	39680831	+	exon	1	BraA09g054870.3C	1	Pollen Mother Cells, Tetrad	Find_Circ
A09	40252257	40252428	-	exon - intron	1	BraA09g056020.3C	1	Uninucleated Pollen	Find_Circ
A09	40703379	40724996	-	exon - intron	6	BraA09g057060.3C; BraA09g057070.3C; BraA09g057080.3C	3	Pollen Mother Cells	CIRI2
A09	41183003	41183113	-	exon	1	BraA09g057950.3C	1	Uninucleated Pollen	Find_Circ
A09	41297482	41304390	+	exon - intron	8	BraA09g058110.3C; BraA09g058120.3C; BraA09g058130.3C; BraA09g058140.3C	4	Pollen Mother Cells, Tetrad, Uninucleated Pollen, Binucleated Pollen	Find_Circ
A09	41304021	41306599	-	exon - intron	2	BraA09g058140.3C	1	Uninucleated Pollen, Binucleated Pollen	CIRI2
A09	41505109	41505229	+	exon	1	BraA09g058610.3C	1	Tetrad, Binucleated Pollen, Mature Pollen	Find_Circ
A09	41707808	41710231	+	exon - intron	4	BraA09g059020.3C; BraA09g059030.3C	2	Tetrad	CIRI2
A09	42026040	42026284	+	exon - intron	2	BraA09g059790.3C	1	Mature Pollen	CIRI2
A09	42219772	42233107	-	exon - intron	8	BraA09g060140.3C; BraA09g060150.3C; BraA09g060160.3C; BraA09g060170.3C	4	Uninucleated Pollen	Find_Circ
A09	42227380	42233335	-	exon - intron	5	BraA09g060150.3C; BraA09g060160.3C; BraA09g060170.3C	3	Binucleated Pollen, Mature Pollen	Find_Circ
A09	42486955	42490927	+	exon - intron	3	BraA09g060710.3C; BraA09g060720.3C	2	Tetrad	Find_Circ
A09	42487233	42490987	-	exon	2	BraA09g060710.3C; BraA09g060720.3C	2	Pollen Mother Cells, Uninucleated Pollen	Find_Circ
A09	42864123	42867481	-	exon - intron	4	BraA09g061430.3C; BraA09g061440.3C	2	Tetrad	CIRI2
A09	43249549	43249615	+	exon	1	BraA09g062240.3C	1	Uninucleated Pollen	CIRI2RCExplorer2
A09	43495176	43495336	-	exon - intron	1	BraA09g062790.3C	1	Binucleated Pollen	CIRI2, Find_Circ
A09	43638427	43684686	+	exon - intron	50	BraA09g063100.3C; BraA09g063110.3C; BraA09g063120.3C; BraA09g063130.3C; BraA09g063140.3C; BraA09g063150.3C; BraA09g063160.3C; BraA09g063170.3C; BraA09g063180.3C; BraA09g063190.3C; BraA09g063200.3C; BraA09g063210.3C	12	Pollen Mother Cells, Tetrad, Uninucleated Pollen, Binucleated Pollen, Mature Pollen	Find_Circ
A09	43638563	43684795	-	exon - intron	50	BraA09g063100.3C; BraA09g063110.3C; BraA09g063120.3C; BraA09g063130.3C; BraA09g063140.3C; BraA09g063150.3C; BraA09g063160.3C; BraA09g063170.3C; BraA09g063180.3C; BraA09g063190.3C; BraA09g063200.3C; BraA09g063210.3C	12	Pollen Mother Cells, Tetrad, Uninucleated Pollen, Binucleated Pollen, Mature Pollen	Find_Circ
A09	44249073	44252586	+	exon - intron	8	BraA09g064520.3C; BraA09g064530.3C	2	Tetrad	Find_Circ
A09	44674930	44719581	+	exon - intron	47	BraA09g065460.3C; BraA09g065470.3C; BraA09g065480.3C; BraA09g065490.3C; BraA09g065500.3C; BraA09g065510.3C; BraA09g065520.3C	7	Uninucleated Pollen	Find_Circ
A09	45150789	45150938	-	exon	1	BraA09g066480.3C	1	Pollen Mother Cells, Binucleated Pollen	Find_Circ
A09	16295	16403	+	exon	1	BraA09g000040.3C	1	Binucleated Pollen	Find_Circ
A09	233822	233922	-	intergenic	NA	NA	1	Pollen Mother Cells	Find_Circ
A09	989253	989424	-	exon	1	BraA09g001670.3C	1	Binucleated Pollen	Find_Circ
A09	1318357	1318418	-	intron	NA	BraA09g002110.3C	1	Pollen Mother Cells, Tetrad, Uninucleated Pollen, Binucleated Pollen, Mature Pollen	CIRI2RCExplorer2
A09	1330734	1331122	-	exon	1	BraA09g002130.3C	1	Binucleated Pollen	CIRI2RCExplorer2, Find_Circ
A09	1976356	1976458	+	exon	1	BraA09g003110.3C	1	Pollen Mother Cells	Find_Circ
A09	2130211	2130469	+	exon - intron	2	BraA09g003420.3C	1	Binucleated Pollen	CIRI2
A09	3025189	3038290	+	exon - intron	33	BraA09g005040.3C; BraA09g005050.3C; BraA09g005060.3C; BraA09g005070.3C; BraA09g005080.3C	5	Binucleated Pollen	CIRI2
A09	3456247	3456434	+	exon	1	BraA09g005920.3C	1	Pollen Mother Cells	Find_Circ
A09	5589711	5589861	+	exon	1	BraA09g009870.3C	1	Pollen Mother Cells	Find_Circ
A09	6697406	6697479	-	intron	NA	BraA09g011490.3C	1	Tetrad, Uninucleated Pollen	CIRI2RCExplorer2
A09	7010687	7010747	+	intron	NA	BraA09g011900.3C	1	Pollen Mother Cells	CIRI2RCExplorer2
A09	7032100	7032248	+	exon	1	BraA09g011930.3C	1	Binucleated Pollen	Find_Circ
A09	9511548	9511670	-	exon	1	BraA09g015810.3C	1	Pollen Mother Cells	Find_Circ
A09	11263775	11263954	-	exon	1	BraA09g017930.3C	1	Pollen Mother Cells	Find_Circ
A09	11973381	11974009	+	exon - intron	2	BraA09g018690.3C	1	Binucleated Pollen	CIRI2RCExplorer2, Find_Circ
A09	13796354	13796519	+	exon	1	BraA09g021200.3C	1	Binucleated Pollen	Find_Circ
A09	15058915	15071379	+	exon - intron	14	BraA09g022730.3C; BraA09g022740.3C; BraA09g022750.3C	3	Pollen Mother Cells	CIRI2
A09	15800069	15800578	-	exon - intron	4	BraA09g023610.3C	1	Binucleated Pollen	CIRI2RCExplorer2
A09	15894497	15894605	+	exon	1	BraA09g023760.3C	1	Pollen Mother Cells	Find_Circ
A09	16407161	16407408	-	exon - intron	2	BraA09g024470.3C	1	Binucleated Pollen	Find_Circ
A09	16411204	16411736	+	exon	1	BraA09g024480.3C	1	Binucleated Pollen	CIRI2RCExplorer2
A09	17102083	17102702	-	exon	1	BraA09g025410.3C	1	Binucleated Pollen	CIRI2RCExplorer2, Find_Circ
A09	29178069	29178144	+	intron	NA	BraA09g036790.3C	1	Uninucleated Pollen	CIRI2RCExplorer2
A09	30334945	30335056	+	exon	1	BraA09g038510.3C	1	Binucleated Pollen	Find_Circ
A09	30628212	30628316	-	exon	1	BraA09g038940.3C	1	Pollen Mother Cells	Find_Circ
A09	31332748	31332849	+	exon	1	BraA09g040080.3C	1	Pollen Mother Cells	Find_Circ
A09	31462897	31463140	-	exon	1	BraA09g040310.3C	1	Pollen Mother Cells	Find_Circ
A09	32123675	32123782	+	exon	1	BraA09g041200.3C	1	Binucleated Pollen	Find_Circ
A09	33354992	33355093	-	exon	1	BraA09g043050.3C	1	Binucleated Pollen	Find_Circ
A09	35598069	35598218	-	exon	1	BraA09g046880.3C	1	Binucleated Pollen	CIRI2
A09	36747195	36747631	+	exon	1	BraA09g049070.3C	1	Pollen Mother Cells	Find_Circ
A09	36764929	36765314	-	intergenic	NA	NA	1	Uninucleated Pollen	CIRI2
A09	38511184	38518361	-	exon - intron	4	BraA09g052950.3C; BraA09g052960.3C; BraA09g052970.3C	3	Binucleated Pollen	Find_Circ
A09	41288740	41288806	-	intron	NA	BraA09g058100.3C	1	Mature Pollen	CIRI2RCExplorer2
A09	41484790	41484946	-	exon	1	BraA09g058560.3C	1	Binucleated Pollen	Find_Circ
A09	41505386	41505560	-	intron	NA	BraA09g058610.3C	1	Pollen Mother Cells	CIRI2RCExplorer2
A09	41625244	41625370	-	exon	1	BraA09g058860.3C	1	Binucleated Pollen	Find_Circ
A09	42301075	42301182	-	intron	NA	BraA09g060290.3C	1	Pollen Mother Cells	CIRI2RCExplorer2, Find_Circ
A09	42350390	42353779	+	intergenic	NA	NA	1	Pollen Mother Cells, Tetrad, Uninucleated Pollen, Binucleated Pollen, Mature Pollen	CIRI2, Find_Circ
A09	42602974	42603112	+	intergenic	NA	NA	1	Mature Pollen	Find_Circ
A09	42684026	42685558	+	intergenic	NA	NA	1	Pollen Mother Cells	Find_Circ
A09	43941106	43942231	+	exon - intron	4	BraA09g063760.3C	1	Binucleated Pollen	CIRI2RCExplorer2
A09	43943564	43943933	+	exon	1	BraA09g063760.3C	1	Binucleated Pollen	CIRI2RCExplorer2, Find_Circ
A10	55348	56362	+	exon - intron	4	BraA10g000100.3C	1	Uninucleated Pollen	CIRI2
A10	100260	108516	-	exon - intron	13	BraA10g000230.3C; BraA10g000240.3C	2	Pollen Mother Cells, Binucleated Pollen, Tetrad, Uninucleated Pollen	CIRI2, Find_Circ
A10	113487	113593	+	exon	1	BraA10g000250.3C	1	Mature Pollen	Find_Circ
A10	135859	136427	-	exon - intron	3	BraA10g000310.3C	1	Uninucleated Pollen	Find_Circ
A10	281988	282097	-	exon	1	BraA10g000600.3C	1	Tetrad	Find_Circ
A10	892502	892745	-	exon - intron	1	BraA10g001730.3C	1	Uninucleated Pollen	Find_Circ
A10	1761277	1764859	-	exon - intron	5	BraA10g003400.3C	1	Pollen Mother Cells, Tetrad, Uninucleated Pollen, Binucleated Pollen, Mature Pollen	CIRI2
A10	1934602	1967460	-	exon - intron	21	BraA10g003700.3C; BraA10g003710.3C; BraA10g003720.3C; BraA10g003740.3C; BraA10g003730.3C	5	Uninucleated Pollen	Find_Circ
A10	2700791	2705174	+	exon - intron	13	BraA10g005020.3C; BraA10g005030.3C	2	Binucleated Pollen	CIRI2
A10	2700995	2705374	+	exon - intron	13	BraA10g005020.3C; BraA10g005030.3C	2	Mature Pollen	Find_Circ
A10	3064306	3111922	+	exon - intron	10	BraA10g005750.3C; BraA10g005760.3C; BraA10g005770.3C; BraA10g005780.3C; BraA10g005790.3C	5	Mature Pollen	Find_Circ
A10	3065349	3113322	+	exon - intron	10	BraA10g005750.3C; BraA10g005760.3C; BraA10g005770.3C; BraA10g005780.3C; BraA10g005790.3C	5	Mature Pollen	CIRI2, Find_Circ
A10	3484618	3484864	+	exon	1	BraA10g006360.3C	1	Uninucleated Pollen	Find_Circ
A10	8403276	8403390	+	exon	1	BraA10g010240.3C	1	Uninucleated Pollen	CIRI2RCExplorer2, Find_Circ
A10	11421564	11421725	+	exon	1	BraA10g014130.3C	1	Uninucleated Pollen	Find_Circ
A10	11789224	11791011	+	exon - intron	4	BraA10g014750.3C	1	Mature Pollen	Find_Circ
A10	12028421	12030321	-	exon - intron	9	BraA10g015060.3C	1	Pollen Mother Cells, Mature Pollen	CIRI2RCExplorer2, CIRI2, Find_Circ
A10	12282495	12282603	+	exon	1	BraA10g015730.3C	1	Uninucleated Pollen	Find_Circ
A10	12768794	12768926	-	exon	1	BraA10g016710.3C	1	Uninucleated Pollen	Find_Circ
A10	13511561	13511675	+	exon	1	BraA10g018190.3C	1	Uninucleated Pollen, Binucleated Pollen	Find_Circ
A10	14161484	14166236	+	exon - intron	6	BraA10g019240.3C; BraA10g019250.3C	2	Pollen Mother Cells, Tetrad, Uninucleated Pollen, Binucleated Pollen, Mature Pollen	CIRI2, Find_Circ
A10	14162637	14167454	+	exon - intron	6	BraA10g019240.3C; BraA10g019250.3C	2	Pollen Mother Cells, Tetrad, Uninucleated Pollen, Binucleated Pollen, Mature Pollen	CIRI2, Find_Circ
A10	14280106	14286677	-	exon - intron	13	BraA10g019430.3C; BraA10g019440.3C; BraA10g019450.3C	3	Pollen Mother Cells, Tetrad, Uninucleated Pollen	CIRI2, Find_Circ
A10	14564019	14564214	-	exon - intron	2	BraA10g019910.3C	1	Pollen Mother Cells	CIRI2
A10	14885111	14888398	+	exon - intron	9	BraA10g020600.3C	1	Uninucleated Pollen	Find_Circ
A10	14961905	14962259	+	exon - intron	2	BraA10g020770.3C	1	Mature Pollen	CIRI2
A10	14963211	14963376	-	exon	1	BraA10g020770.3C	1	Mature Pollen	CIRI2, Find_Circ
A10	15474408	15474763	-	exon - intron	2	BraA10g021710.3C	1	Uninucleated Pollen	CIRI2RCExplorer2, CIRI2, Find_Circ
A10	16054156	16054258	-	exon	1	BraA10g023020.3C	1	Uninucleated Pollen	Find_Circ
A10	16064117	16064219	-	exon	1	BraA10g023040.3C	1	Tetrad	Find_Circ
A10	16297387	16303025	+	exon - intron	12	BraA10g023520.3C; BraA10g023530.3C	2	Tetrad, Uninucleated Pollen	Find_Circ
A10	16304941	16307731	+	exon - intron	7	BraA10g023530.3C	1	Tetrad	Find_Circ
A10	16975028	16979521	-	exon - intron	17	BraA10g025120.3C; BraA10g025130.3C	2	Pollen Mother Cells, Tetrad, Uninucleated Pollen	Find_Circ
A10	16975545	16980020	-	exon - intron	17	BraA10g025120.3C; BraA10g025130.3C	2	Tetrad	CIRI2
A10	17968575	17968717	-	exon	1	BraA10g027350.3C	1	Uninucleated Pollen	Find_Circ
A10	18125318	18126955	+	exon - intron	5	BraA10g027720.3C	1	Uninucleated Pollen	CIRI2
A10	18733026	18753896	-	exon - intron	29	BraA10g029290.3C; BraA10g029300.3C; BraA10g029310.3C; BraA10g029320.3C; BraA10g029330.3C; BraA10g029340.3C	6	Pollen Mother Cells, Tetrad, Uninucleated Pollen, Binucleated Pollen, Mature Pollen	CIRI2, Find_Circ
A10	18918203	18918335	+	exon	1	BraA10g029730.3C	1	Uninucleated Pollen, Binucleated Pollen	Find_Circ
A10	18958680	18958824	-	exon	1	BraA10g029820.3C	1	Binucleated Pollen, Mature Pollen	Find_Circ
A10	18996588	18997231	-	exon	1	BraA10g029910.3C	1	Tetrad	Find_Circ
A10	19027809	19030642	-	exon - intron	9	BraA10g029950.3C	1	Uninucleated Pollen	Find_Circ
A10	19175478	19175658	-	exon	1	BraA10g030310.3C	1	Uninucleated Pollen	Find_Circ
A10	19219939	19222007	-	exon - intron	5	BraA10g030420.3C; BraA10g030430.3C	2	Uninucleated Pollen, Binucleated Pollen	Find_Circ
A10	19220365	19222221	-	exon - intron	4	BraA10g030420.3C; BraA10g030430.3C	2	Pollen Mother Cells, Tetrad, Binucleated Pollen, Mature Pollen	CIRI2, Find_Circ
A10	19221057	19222709	-	exon - intron	4	BraA10g030420.3C; BraA10g030430.3C	2	Pollen Mother Cells, Tetrad, Uninucleated Pollen, Binucleated Pollen, Mature Pollen	CIRI2, Find_Circ
A10	19416953	19417073	-	exon	1	BraA10g030950.3C	1	Uninucleated Pollen	Find_Circ
A10	20023360	20023558	+	exon	1	BraA10g032320.3C	1	Uninucleated Pollen	Find_Circ
A10	20323884	20323986	+	exon	1	BraA10g032830.3C	1	Tetrad	Find_Circ
A10	432751	432898	-	exon	1	BraA10g000850.3C	1	Binucleated Pollen	Find_Circ
A10	453294	453435	-	intron	NA	BraA10g000880.3C	1	Pollen Mother Cells, Uninucleated Pollen	CIRI2, Find_Circ
A10	819724	825068	+	exon - intron	10	BraA10g001590.3C; BraA10g001600.3C	2	Pollen Mother Cells	CIRI2
A10	2660148	2660300	+	intergenic	NA	NA	1	Uninucleated Pollen	Find_Circ
A10	2836801	2840461	-	exon - intron	4	BraA10g005330.3C; BraA10g005340.3C	2	Pollen Mother Cells, Tetrad	Find_Circ
A10	9485850	9485916	-	intron	NA	BraA10g011530.3C	1	Tetrad	CIRI2RCExplorer2
A10	9489590	9489724	+	intergenic	NA	NA	1	Binucleated Pollen	Find_Circ
A10	10799135	10799327	+	exon	1	BraA10g013180.3C	1	Binucleated Pollen	Find_Circ
A10	11686953	11687199	+	exon - intron	2	BraA10g014580.3C	1	Binucleated Pollen	Find_Circ
A10	12566005	12567155	+	intergenic	NA	NA	1	Uninucleated Pollen	Find_Circ
A10	13504774	13504849	+	intron	NA	BraA10g018170.3C	1	Binucleated Pollen	CIRI2RCExplorer2
A10	13783344	13790041	-	exon - intron	13	BraA10g018600.3C; BraA10g018610.3C; BraA10g018620.3C; BraA10g018630.3C	4	Pollen Mother Cells	CIRI2
A10	13906193	13906363	-	exon - intron	2	BraA10g018810.3C	1	Binucleated Pollen	CIRI2
A10	14103407	14103519	+	exon	1	BraA10g019130.3C	1	Binucleated Pollen	Find_Circ
A10	14492614	14492855	+	exon	1	BraA10g019780.3C	1	Binucleated Pollen	CIRI2
A10	15373305	15373422	+	exon	1	BraA10g021530.3C	1	Binucleated Pollen	Find_Circ
A10	16302869	16305884	+	intron	NA	BraA10g023530.3C	1	Uninucleated Pollen	Find_Circ
A10	16625036	16625147	-	intron	NA	BraA10g024210.3C	1	Tetrad	Find_Circ
A10	16625072	16625207	-	intron	NA	BraA10g024210.3C	1	Uninucleated Pollen	CIRI2RCExplorer2
A10	17462143	17462248	+	exon	1	BraA10g026180.3C	1	Pollen Mother Cells	Find_Circ
A10	17840599	17840684	+	intron	NA	BraA10g027060.3C	1	Pollen Mother Cells	CIRI2RCExplorer2
A10	18423639	18426481	+	intergenic	NA	NA	1	Uninucleated Pollen	Find_Circ
A10	18733026	18753893	-	exon - intron	29	BraA10g029290.3C; BraA10g029300.3C; BraA10g029310.3C; BraA10g029320.3C; BraA10g029330.3C; BraA10g029340.3C	6	Pollen Mother Cells	CIRI2
A10	18916213	18916405	-	exon	1	BraA10g029720.3C	1	Binucleated Pollen	CIRI2
A10	19803811	19803968	-	exon	1	BraA10g031850.3C	1	Binucleated Pollen	Find_Circ
Scaffold0156	42879	42984	-	intergenic	NA	NA	1	Tetrad	Find_Circ
Scaffold0156	47137	47311	+	intergenic	NA	NA	1	Uninucleated Pollen, Binucleated Pollen	CIRI2, Find_Circ
Scaffold0156	47188	47311	+	intergenic	NA	NA	1	Uninucleated Pollen	Find_Circ
Scaffold0276	58933	59467	+	exon	1	BraAnng001550.3C	1	Uninucleated Pollen	Find_Circ
Scaffold0276	112364	112643	-	exon - intron	1	BraAnng001630.3C	1	Binucleated Pollen	CIRI2
Scaffold0276	24109	24229	+	intergenic	NA	NA	1	Binucleated Pollen	Find_Circ
Scaffold0276	36867	37159	-	intergenic	NA	NA	1	Binucleated Pollen	Find_Circ
Scaffold0276	39130	39543	+	exon - intron	3	BraAnng001520.3C	1	Binucleated Pollen	Find_Circ
Scaffold0276	39130	39685	+	exon - intron	3	BraAnng001520.3C	1	Binucleated Pollen	Find_Circ
Scaffold0276	39574	39640	+	intron	NA	BraAnng001520.3C	1	Pollen Mother Cells, Uninucleated Pollen, Binucleated Pollen	CIRI2RCExplorer2
Scaffold0276	39729	39900	+	intron	NA	BraAnng001520.3C	1	Binucleated Pollen	Find_Circ
Scaffold0276	51467	51581	-	intron	NA	BraAnng001530.3C	1	Binucleated Pollen	Find_Circ
Scaffold0276	94766	94929	-	intergenic	NA	NA	1	Pollen Mother Cells	Find_Circ
Scaffold0276	95951	96431	-	intergenic	NA	NA	1	Binucleated Pollen	Find_Circ
Scaffold0276	159421	159543	+	intergenic	NA	NA	1	Tetrad, Uninucleated Pollen, Binucleated Pollen	Find_Circ
Scaffold0276	160351	160570	+	intergenic	NA	NA	1	Tetrad	Find_Circ
Scaffold0640	88224	88721	-	exon - intron	3	BraAnng003760.3C	1	Uninucleated Pollen	CIRI2RCExplorer2, Find_Circ
Scaffold0640	39226	39329	-	intergenic	NA	NA	1	Mature Pollen	Find_Circ
Scaffold0923	18366	18510	-	exon	1	BraAnng005430.3C	1	Mature Pollen	CIRI2
Scaffold0923	52420	53976	+	intergenic	NA	NA	1	Pollen Mother Cells	CIRI2
Scaffold0923	52420	52864	+	intergenic	NA	NA	1	Tetrad	CIRI2

## Sheet: TableS5
Table S5: The expression pattern of circRNAs during pollen developmental stages
Chromosome	Start	End	Strand	Regulation	Developmental stage	Probability
A03	20874452	20878288	-	up	Pollen Mother Cells => Tetrades	1
A07	14119309	14123921	-	up	Pollen Mother Cells => Tetrades	1
A09	7785502	7789966	+	up	Pollen Mother Cells => Tetrades	1
A09	3023584	3036927	+	up	Pollen Mother Cells => Tetrades	1
A10	16297387	16303025	+	up	Pollen Mother Cells => Tetrades	1
A02	8792457	8799795	-	up	Pollen Mother Cells => Tetrades	0.999808
A09	7789828	7789966	+	up	Pollen Mother Cells => Tetrades	0.999519
A04	12570674	12576217	-	up	Pollen Mother Cells => Tetrades	0.999135
A04	12570119	12580868	-	up	Pollen Mother Cells => Tetrades	0.999135
A10	16304941	16307731	+	up	Pollen Mother Cells => Tetrades	0.998846
A06	606103	667861	+	up	Pollen Mother Cells => Tetrades	0.997885
A06	7866321	7869644	-	up	Pollen Mother Cells => Tetrades	0.997692
A03	14411642	14415988	+	up	Pollen Mother Cells => Tetrades	0.996635
A09	6697406	6697479	-	up	Pollen Mother Cells => Tetrades	0.996635
A03	8021829	8024296	+	up	Pollen Mother Cells => Tetrades	0.993846
A03	5226082	5231819	-	up	Pollen Mother Cells => Tetrades	0.993173
A08	17477008	17484072	+	up	Pollen Mother Cells => Tetrades	0.993173
A06	7865477	7868822	+	up	Pollen Mother Cells => Tetrades	0.992692
A05	28401583	28406737	+	up	Pollen Mother Cells => Tetrades	0.992212
A03	9466515	9470702	+	up	Pollen Mother Cells => Tetrades	0.990673
A08	50617	59417	+	up	Pollen Mother Cells => Tetrades	0.990673
Scaffold0923	52420	52864	+	up	Pollen Mother Cells => Tetrades	0.990673
A04	19702539	19705479	-	up	Pollen Mother Cells => Tetrades	0.989615
A01	1172970	1173114	-	up	Pollen Mother Cells => Tetrades	0.98125
A02	13323747	13326320	+	up	Pollen Mother Cells => Tetrades	0.98125
A06	1190076	1190251	-	up	Pollen Mother Cells => Tetrades	0.98125
A07	22276329	22280325	-	up	Pollen Mother Cells => Tetrades	0.98125
A08	18831901	18836622	+	up	Pollen Mother Cells => Tetrades	0.979327
A03	17889716	17893771	+	up	Pollen Mother Cells => Tetrades	0.978462
A05	12430200	12430380	+	up	Pollen Mother Cells => Tetrades	0.972596
A07	24577008	24577219	+	up	Pollen Mother Cells => Tetrades	0.972596
A03	9356959	9361826	+	up	Pollen Mother Cells => Tetrades	0.963077
A01	29466515	29466695	+	up	Pollen Mother Cells => Tetrades	0.958077
A01	25510794	25515290	+	up	Pollen Mother Cells => Tetrades	0.958077
A03	9633510	9633573	+	up	Pollen Mother Cells => Tetrades	0.958077
A06	25090385	25102329	-	up	Pollen Mother Cells => Tetrades	0.958077
A06	22041017	22044334	+	up	Pollen Mother Cells => Tetrades	0.958077
A06	6782511	6785231	+	up	Pollen Mother Cells => Tetrades	0.958077
A06	1190203	1190379	-	up	Pollen Mother Cells => Tetrades	0.958077
A08	22418438	22422069	+	up	Pollen Mother Cells => Tetrades	0.958077
A08	13539019	13546998	+	up	Pollen Mother Cells => Tetrades	0.958077
A09	42864123	42867481	-	up	Pollen Mother Cells => Tetrades	0.958077
A02	15756333	15768169	+	up	Pollen Mother Cells => Tetrades	0.957885
A07	859460	942509	-	up	Pollen Mother Cells => Tetrades	0.95625
A05	12430200	12430483	+	up	Pollen Mother Cells => Tetrades	0.954327
A03	27815547	27815670	+	up	Pollen Mother Cells => Tetrades	0.953269
A05	28061138	28063562	-	up	Pollen Mother Cells => Tetrades	0.953269
A05	2548519	2565953	+	up	Pollen Mother Cells => Tetrades	0.942308
A05	19964131	19964359	+	up	Pollen Mother Cells => Tetrades	0.936346
A01	11164241	11164369	+	up	Pollen Mother Cells => Tetrades	0.934808
A01	21183011	21187937	-	up	Pollen Mother Cells => Tetrades	0.934808
A01	26795444	26815112	-	up	Pollen Mother Cells => Tetrades	0.934808
A01	9757220	9757327	-	up	Pollen Mother Cells => Tetrades	0.934808
A02	24724019	24731340	-	up	Pollen Mother Cells => Tetrades	0.934808
A02	4218572	4218707	+	up	Pollen Mother Cells => Tetrades	0.934808
A06	24946616	24948360	-	up	Pollen Mother Cells => Tetrades	0.934808
A07	23176094	23179857	-	up	Pollen Mother Cells => Tetrades	0.934808
A08	3540554	3540692	+	up	Pollen Mother Cells => Tetrades	0.934808
A08	21674216	21688475	-	up	Pollen Mother Cells => Tetrades	0.934808
A09	34700931	34701039	+	up	Pollen Mother Cells => Tetrades	0.934808
A09	25909078	25943566	+	up	Pollen Mother Cells => Tetrades	0.934808
A09	38113140	38116811	+	up	Pollen Mother Cells => Tetrades	0.934808
A09	10484746	10513688	+	up	Pollen Mother Cells => Tetrades	0.934808
Scaffold0276	159421	159543	+	up	Pollen Mother Cells => Tetrades	0.934808
A07	18381431	18385373	+	up	Pollen Mother Cells => Tetrades	0.932788
A08	1678019	1695330	+	up	Pollen Mother Cells => Tetrades	0.93
A10	100260	108516	-	up	Pollen Mother Cells => Tetrades	0.93
A09	35027332	35052007	-	up	Pollen Mother Cells => Tetrades	0.907308
A04	14619523	14625396	+	up	Pollen Mother Cells => Tetrades	0.904615
A05	4670551	4683161	+	up	Pollen Mother Cells => Tetrades	0.904615
A06	18913830	18913962	+	up	Pollen Mother Cells => Tetrades	0.904615
A10	14162637	14167454	+	up	Pollen Mother Cells => Tetrades	0.900769
A01	11023219	11027593	+	up	Pollen Mother Cells => Tetrades	0.895288
A01	6209530	6214621	+	up	Pollen Mother Cells => Tetrades	0.895288
A01	25508331	25513454	+	up	Pollen Mother Cells => Tetrades	0.895288
A01	22556828	22556942	-	up	Pollen Mother Cells => Tetrades	0.895288
A01	23616432	23616503	-	up	Pollen Mother Cells => Tetrades	0.895288
A01	9359641	9359746	+	up	Pollen Mother Cells => Tetrades	0.895288
A01	26790210	26799959	+	up	Pollen Mother Cells => Tetrades	0.895288
A02	15756333	15768397	+	up	Pollen Mother Cells => Tetrades	0.895288
A02	24720523	24722319	-	up	Pollen Mother Cells => Tetrades	0.895288
A02	25965449	25965572	-	up	Pollen Mother Cells => Tetrades	0.895288
A02	24071997	24077039	+	up	Pollen Mother Cells => Tetrades	0.895288
A02	16266742	16266823	+	up	Pollen Mother Cells => Tetrades	0.895288
A02	649883	656437	-	up	Pollen Mother Cells => Tetrades	0.895288
A04	19006083	19006189	-	up	Pollen Mother Cells => Tetrades	0.895288
A04	8893804	8893946	-	up	Pollen Mother Cells => Tetrades	0.895288
A05	19986038	19999597	-	up	Pollen Mother Cells => Tetrades	0.895288
A05	4030644	4030916	+	up	Pollen Mother Cells => Tetrades	0.895288
A05	6876564	6876730	-	up	Pollen Mother Cells => Tetrades	0.895288
A05	16990782	16991855	+	up	Pollen Mother Cells => Tetrades	0.895288
A06	7863062	7865643	-	up	Pollen Mother Cells => Tetrades	0.895288
A06	249628	249742	+	up	Pollen Mother Cells => Tetrades	0.895288
A06	24522635	24525569	+	up	Pollen Mother Cells => Tetrades	0.895288
A06	21291364	21291522	-	up	Pollen Mother Cells => Tetrades	0.895288
A06	24768889	24769019	+	up	Pollen Mother Cells => Tetrades	0.895288
A08	22175876	22175997	+	up	Pollen Mother Cells => Tetrades	0.895288
A08	16893251	16893386	+	up	Pollen Mother Cells => Tetrades	0.895288
A08	21476684	21476753	+	up	Pollen Mother Cells => Tetrades	0.895288
A08	17480247	17488068	+	up	Pollen Mother Cells => Tetrades	0.895288
A09	29619034	29630582	-	up	Pollen Mother Cells => Tetrades	0.895288
A09	2934653	2941775	+	up	Pollen Mother Cells => Tetrades	0.895288
A09	30588692	30591326	+	up	Pollen Mother Cells => Tetrades	0.895288
A09	44249073	44252586	+	up	Pollen Mother Cells => Tetrades	0.895288
A09	42486955	42490927	+	up	Pollen Mother Cells => Tetrades	0.895288
A10	9485850	9485916	-	up	Pollen Mother Cells => Tetrades	0.895288
A10	281988	282097	-	up	Pollen Mother Cells => Tetrades	0.895288
A09	43638563	43684795	-	up	Pollen Mother Cells => Tetrades	0.889519
A06	24790614	24806373	-	up	Pollen Mother Cells => Tetrades	0.884615
A06	1190840	1191131	-	up	Pollen Mother Cells => Tetrades	0.877788
A01	6570572	6578482	-	up	Pollen Mother Cells => Tetrades	0.871827
A08	15971647	16018811	-	up	Pollen Mother Cells => Tetrades	0.871827
A08	9267816	9271586	+	up	Pollen Mother Cells => Tetrades	0.863269
A03	17892523	17895460	+	up	Pollen Mother Cells => Tetrades	0.861058
A05	10748427	10748614	-	up	Pollen Mother Cells => Tetrades	0.847212
A06	2850406	2892351	+	up	Pollen Mother Cells => Tetrades	0.842019
A01	16861170	16861247	+	up	Pollen Mother Cells => Tetrades	0.811154
A01	6366600	6366764	-	up	Pollen Mother Cells => Tetrades	0.811154
A01	4397689	4397894	+	up	Pollen Mother Cells => Tetrades	0.811154
A01	2787298	2787422	-	up	Pollen Mother Cells => Tetrades	0.811154
A01	6788527	6788599	-	up	Pollen Mother Cells => Tetrades	0.811154
A01	23681734	23681962	+	up	Pollen Mother Cells => Tetrades	0.811154
A01	28479178	28479320	+	up	Pollen Mother Cells => Tetrades	0.811154
A01	4170706	4170817	-	up	Pollen Mother Cells => Tetrades	0.811154
A01	27559365	27562417	-	up	Pollen Mother Cells => Tetrades	0.811154
A02	30654399	30654848	+	up	Pollen Mother Cells => Tetrades	0.811154
A02	29832890	29833105	-	up	Pollen Mother Cells => Tetrades	0.811154
A02	31427244	31427362	+	up	Pollen Mother Cells => Tetrades	0.811154
A02	23701956	23702045	+	up	Pollen Mother Cells => Tetrades	0.811154
A02	30416395	30422214	-	up	Pollen Mother Cells => Tetrades	0.811154
A02	14057022	14057132	+	up	Pollen Mother Cells => Tetrades	0.811154
A02	13202972	13222489	+	up	Pollen Mother Cells => Tetrades	0.811154
A02	17203925	17204051	-	up	Pollen Mother Cells => Tetrades	0.811154
A02	23068596	23095857	+	up	Pollen Mother Cells => Tetrades	0.811154
A02	11492339	11492441	+	up	Pollen Mother Cells => Tetrades	0.811154
A02	1252023	1252140	+	up	Pollen Mother Cells => Tetrades	0.811154
A03	1059058	1059225	+	up	Pollen Mother Cells => Tetrades	0.811154
A03	27434386	27434438	-	up	Pollen Mother Cells => Tetrades	0.811154
A03	31401972	31402116	+	up	Pollen Mother Cells => Tetrades	0.811154
A03	2987537	2998811	+	up	Pollen Mother Cells => Tetrades	0.811154
A03	9632587	9632650	+	up	Pollen Mother Cells => Tetrades	0.811154
A03	26830778	26830893	-	up	Pollen Mother Cells => Tetrades	0.811154
A03	4145578	4146699	-	up	Pollen Mother Cells => Tetrades	0.811154
A03	21663078	21663195	-	up	Pollen Mother Cells => Tetrades	0.811154
A03	20602501	20602627	+	up	Pollen Mother Cells => Tetrades	0.811154
A03	31174323	31174480	+	up	Pollen Mother Cells => Tetrades	0.811154
A03	17850455	17872092	-	up	Pollen Mother Cells => Tetrades	0.811154
A03	27815373	27815493	+	up	Pollen Mother Cells => Tetrades	0.811154
A03	27815493	27815613	+	up	Pollen Mother Cells => Tetrades	0.811154
A03	2479526	2479644	+	up	Pollen Mother Cells => Tetrades	0.811154
A03	9632242	9632305	+	up	Pollen Mother Cells => Tetrades	0.811154
A04	6229979	6230135	-	up	Pollen Mother Cells => Tetrades	0.811154
A04	1205541	1205661	+	up	Pollen Mother Cells => Tetrades	0.811154
A04	1429791	1429939	-	up	Pollen Mother Cells => Tetrades	0.811154
A04	9478754	9478898	+	up	Pollen Mother Cells => Tetrades	0.811154
A04	2920338	2921690	-	up	Pollen Mother Cells => Tetrades	0.811154
A04	14270266	14270430	-	up	Pollen Mother Cells => Tetrades	0.811154
A04	9478339	9478447	-	up	Pollen Mother Cells => Tetrades	0.811154
A05	11112760	11112919	+	up	Pollen Mother Cells => Tetrades	0.811154
A05	8471783	8471966	-	up	Pollen Mother Cells => Tetrades	0.811154
A05	27514889	27515050	+	up	Pollen Mother Cells => Tetrades	0.811154
A05	4631337	4772344	+	up	Pollen Mother Cells => Tetrades	0.811154
A05	27613343	27613493	+	up	Pollen Mother Cells => Tetrades	0.811154
A05	10748282	10748475	-	up	Pollen Mother Cells => Tetrades	0.811154
A05	3188863	3189039	+	up	Pollen Mother Cells => Tetrades	0.811154
A05	18909361	18909476	-	up	Pollen Mother Cells => Tetrades	0.811154
A05	22993341	22999665	-	up	Pollen Mother Cells => Tetrades	0.811154
A05	3482112	3489090	-	up	Pollen Mother Cells => Tetrades	0.811154
A05	5704058	5708180	+	up	Pollen Mother Cells => Tetrades	0.811154
A05	8950280	8950585	+	up	Pollen Mother Cells => Tetrades	0.811154
A05	5335541	5335707	-	up	Pollen Mother Cells => Tetrades	0.811154
A05	26103622	26103739	-	up	Pollen Mother Cells => Tetrades	0.811154
A05	10144775	10144836	+	up	Pollen Mother Cells => Tetrades	0.811154
A05	24486158	24486272	-	up	Pollen Mother Cells => Tetrades	0.811154
A05	3187382	3189142	+	up	Pollen Mother Cells => Tetrades	0.811154
A05	10487937	10522774	+	up	Pollen Mother Cells => Tetrades	0.811154
A05	4683104	4742994	+	up	Pollen Mother Cells => Tetrades	0.811154
A06	317597	317744	+	up	Pollen Mother Cells => Tetrades	0.811154
A06	18913833	18913946	+	up	Pollen Mother Cells => Tetrades	0.811154
A06	28540914	28541034	+	up	Pollen Mother Cells => Tetrades	0.811154
A06	23201047	23201190	+	up	Pollen Mother Cells => Tetrades	0.811154
A06	1191688	1192543	-	up	Pollen Mother Cells => Tetrades	0.811154
A06	24194292	24194792	+	up	Pollen Mother Cells => Tetrades	0.811154
A06	10295895	10296011	-	up	Pollen Mother Cells => Tetrades	0.811154
A06	16302419	16303233	+	up	Pollen Mother Cells => Tetrades	0.811154
A06	25424944	25425118	+	up	Pollen Mother Cells => Tetrades	0.811154
A07	14691005	14691101	+	up	Pollen Mother Cells => Tetrades	0.811154
A07	25733793	25733901	-	up	Pollen Mother Cells => Tetrades	0.811154
A07	22024904	22025044	+	up	Pollen Mother Cells => Tetrades	0.811154
A07	21889289	21893319	-	up	Pollen Mother Cells => Tetrades	0.811154
A07	20616527	20616989	-	up	Pollen Mother Cells => Tetrades	0.811154
A07	20217589	20217818	+	up	Pollen Mother Cells => Tetrades	0.811154
A07	20089562	20089829	+	up	Pollen Mother Cells => Tetrades	0.811154
A07	21264237	21264342	+	up	Pollen Mother Cells => Tetrades	0.811154
A08	4860304	4860442	+	up	Pollen Mother Cells => Tetrades	0.811154
A08	61670	61802	-	up	Pollen Mother Cells => Tetrades	0.811154
A08	8302355	8302465	+	up	Pollen Mother Cells => Tetrades	0.811154
A08	18772445	18777357	+	up	Pollen Mother Cells => Tetrades	0.811154
A08	3643014	3643215	+	up	Pollen Mother Cells => Tetrades	0.811154
A09	3024044	3037266	+	up	Pollen Mother Cells => Tetrades	0.811154
A09	5589370	5589486	-	up	Pollen Mother Cells => Tetrades	0.811154
A09	33856514	33856642	+	up	Pollen Mother Cells => Tetrades	0.811154
A09	41505109	41505229	+	up	Pollen Mother Cells => Tetrades	0.811154
A09	17508844	17508967	-	up	Pollen Mother Cells => Tetrades	0.811154
A09	12585250	12585412	+	up	Pollen Mother Cells => Tetrades	0.811154
A09	3441192	3441516	-	up	Pollen Mother Cells => Tetrades	0.811154
A09	41707808	41710231	+	up	Pollen Mother Cells => Tetrades	0.811154
A09	9011601	9011710	+	up	Pollen Mother Cells => Tetrades	0.811154
A09	33921995	33922218	+	up	Pollen Mother Cells => Tetrades	0.811154
A09	17509785	17510206	-	up	Pollen Mother Cells => Tetrades	0.811154
A09	3024555	3037922	-	up	Pollen Mother Cells => Tetrades	0.811154
A09	3991102	3991259	-	up	Pollen Mother Cells => Tetrades	0.811154
A09	7452480	7452662	+	up	Pollen Mother Cells => Tetrades	0.811154
A10	18996588	18997231	-	up	Pollen Mother Cells => Tetrades	0.811154
A10	16975545	16980020	-	up	Pollen Mother Cells => Tetrades	0.811154
A10	20323884	20323986	+	up	Pollen Mother Cells => Tetrades	0.811154
A10	16625036	16625147	-	up	Pollen Mother Cells => Tetrades	0.811154
A10	16064117	16064219	-	up	Pollen Mother Cells => Tetrades	0.811154
Scaffold0156	42879	42984	-	up	Pollen Mother Cells => Tetrades	0.811154
Scaffold0276	160351	160570	+	up	Pollen Mother Cells => Tetrades	0.811154
A07	870194	942509	-	up	Pollen Mother Cells => Tetrades	0.800769
A07	14075117	14093557	-	down	Pollen Mother Cells => Tetrades	1
A06	6374909	6386345	-	down	Pollen Mother Cells => Tetrades	0.997308
A06	2225636	2243163	-	down	Pollen Mother Cells => Tetrades	0.997308
A09	40703379	40724996	-	down	Pollen Mother Cells => Tetrades	0.994231
A05	7490523	7493086	+	down	Pollen Mother Cells => Tetrades	0.992212
A09	27524321	27528076	-	down	Pollen Mother Cells => Tetrades	0.992212
A06	7956146	7961180	-	down	Pollen Mother Cells => Tetrades	0.988942
A09	15059757	15071782	+	down	Pollen Mother Cells => Tetrades	0.988942
A06	9670030	9673402	+	down	Pollen Mother Cells => Tetrades	0.985192
A09	5589687	5589837	+	down	Pollen Mother Cells => Tetrades	0.985192
A08	22175888	22176010	+	down	Pollen Mother Cells => Tetrades	0.980769
A08	17471445	17489401	+	down	Pollen Mother Cells => Tetrades	0.978654
A09	988743	989253	-	down	Pollen Mother Cells => Tetrades	0.977788
A01	6531805	6537510	+	down	Pollen Mother Cells => Tetrades	0.968942
A04	11693711	11697275	-	down	Pollen Mother Cells => Tetrades	0.968942
A06	6341129	6348980	-	down	Pollen Mother Cells => Tetrades	0.968942
A08	6889338	6889477	-	down	Pollen Mother Cells => Tetrades	0.968942
A01	25351106	25353781	-	down	Pollen Mother Cells => Tetrades	0.953462
A05	4670547	4683161	+	down	Pollen Mother Cells => Tetrades	0.953462
A07	24436266	24445159	+	down	Pollen Mother Cells => Tetrades	0.953462
A03	18810539	18833423	+	down	Pollen Mother Cells => Tetrades	0.946923
A06	19412200	19430160	-	down	Pollen Mother Cells => Tetrades	0.941827
A05	28061811	28064232	-	down	Pollen Mother Cells => Tetrades	0.937981
A06	3648439	3651342	+	down	Pollen Mother Cells => Tetrades	0.930769
A01	7956057	7956338	-	down	Pollen Mother Cells => Tetrades	0.928077
A01	26787189	26797648	-	down	Pollen Mother Cells => Tetrades	0.928077
A01	5458274	5458385	+	down	Pollen Mother Cells => Tetrades	0.928077
A03	7794561	7818694	+	down	Pollen Mother Cells => Tetrades	0.928077
A03	26290543	26290973	-	down	Pollen Mother Cells => Tetrades	0.928077
A04	18815224	18815327	-	down	Pollen Mother Cells => Tetrades	0.928077
A05	5805400	5811019	-	down	Pollen Mother Cells => Tetrades	0.928077
A06	5488623	5505267	+	down	Pollen Mother Cells => Tetrades	0.928077
A06	21958944	21959051	-	down	Pollen Mother Cells => Tetrades	0.928077
A08	15658179	15658297	-	down	Pollen Mother Cells => Tetrades	0.928077
A08	12697178	12697307	+	down	Pollen Mother Cells => Tetrades	0.928077
A09	30293695	30293815	+	down	Pollen Mother Cells => Tetrades	0.928077
A09	29620528	29657485	-	down	Pollen Mother Cells => Tetrades	0.928077
A09	45150789	45150938	-	down	Pollen Mother Cells => Tetrades	0.928077
A10	14564019	14564214	-	down	Pollen Mother Cells => Tetrades	0.928077
Scaffold0923	52420	53976	+	down	Pollen Mother Cells => Tetrades	0.928077
A05	19989219	19998781	+	down	Pollen Mother Cells => Tetrades	0.922115
A03	3603042	3608773	-	down	Pollen Mother Cells => Tetrades	0.915865
A01	669104	671384	-	down	Pollen Mother Cells => Tetrades	0.911442
A05	24281518	24286285	-	down	Pollen Mother Cells => Tetrades	0.907404
A06	23826303	23856696	-	down	Pollen Mother Cells => Tetrades	0.907404
A07	777055	777105	-	down	Pollen Mother Cells => Tetrades	0.892788
A01	25350915	25353668	-	down	Pollen Mother Cells => Tetrades	0.890481
A07	19841544	19846298	-	down	Pollen Mother Cells => Tetrades	0.890481
A01	6084165	6098458	-	down	Pollen Mother Cells => Tetrades	0.886154
A01	4554670	4554775	+	down	Pollen Mother Cells => Tetrades	0.886154
A01	29811	30193	+	down	Pollen Mother Cells => Tetrades	0.886154
A01	7349956	7354157	-	down	Pollen Mother Cells => Tetrades	0.886154
A02	24720394	24722490	-	down	Pollen Mother Cells => Tetrades	0.886154
A02	6627135	6627248	-	down	Pollen Mother Cells => Tetrades	0.886154
A03	21255720	21256104	+	down	Pollen Mother Cells => Tetrades	0.886154
A03	26290870	26290976	-	down	Pollen Mother Cells => Tetrades	0.886154
A03	1726220	1726341	+	down	Pollen Mother Cells => Tetrades	0.886154
A03	27832769	27832886	+	down	Pollen Mother Cells => Tetrades	0.886154
A03	1972950	1973522	-	down	Pollen Mother Cells => Tetrades	0.886154
A03	16959887	16959987	-	down	Pollen Mother Cells => Tetrades	0.886154
A04	11693496	11697004	-	down	Pollen Mother Cells => Tetrades	0.886154
A05	19903011	19958712	+	down	Pollen Mother Cells => Tetrades	0.886154
A05	26285520	26285749	+	down	Pollen Mother Cells => Tetrades	0.886154
A05	22443202	22443313	-	down	Pollen Mother Cells => Tetrades	0.886154
A05	23400836	23402149	-	down	Pollen Mother Cells => Tetrades	0.886154
A05	23449779	23452717	-	down	Pollen Mother Cells => Tetrades	0.886154
A06	2225171	2242711	-	down	Pollen Mother Cells => Tetrades	0.886154
A06	3536171	3536581	-	down	Pollen Mother Cells => Tetrades	0.886154
A06	3570183	3570309	+	down	Pollen Mother Cells => Tetrades	0.886154
A06	15362770	15362989	+	down	Pollen Mother Cells => Tetrades	0.886154
A06	21958934	21959041	+	down	Pollen Mother Cells => Tetrades	0.886154
A06	10977996	10978102	-	down	Pollen Mother Cells => Tetrades	0.886154
A08	15353779	15364418	-	down	Pollen Mother Cells => Tetrades	0.886154
A09	25909078	25922325	+	down	Pollen Mother Cells => Tetrades	0.886154
A09	6448004	6448320	-	down	Pollen Mother Cells => Tetrades	0.886154
A09	20761350	20761452	-	down	Pollen Mother Cells => Tetrades	0.886154
A09	4069381	4069489	-	down	Pollen Mother Cells => Tetrades	0.886154
A09	5863425	5870049	-	down	Pollen Mother Cells => Tetrades	0.886154
Scaffold0276	94766	94929	-	down	Pollen Mother Cells => Tetrades	0.886154
A08	17287359	17292958	-	down	Pollen Mother Cells => Tetrades	0.884231
A05	4897870	4903189	-	down	Pollen Mother Cells => Tetrades	0.883654
A05	22991306	22998458	-	down	Pollen Mother Cells => Tetrades	0.854135
A10	14161484	14166236	+	down	Pollen Mother Cells => Tetrades	0.841635
A09	30180288	30183928	-	down	Pollen Mother Cells => Tetrades	0.833077
A03	2793795	2794024	-	down	Pollen Mother Cells => Tetrades	0.819038
A05	2548519	2566008	+	down	Pollen Mother Cells => Tetrades	0.819038
A10	19220365	19222221	-	down	Pollen Mother Cells => Tetrades	0.814231
A10	16975028	16979521	-	down	Pollen Mother Cells => Tetrades	0.813654
A05	3479889	3488090	+	down	Pollen Mother Cells => Tetrades	0.809038
A01	2419301	2426740	-	down	Pollen Mother Cells => Tetrades	0.803173
A05	24281518	24286285	-	up	Tetrades => Uninucleated Pollen	1
A09	41304021	41306599	-	up	Tetrades => Uninucleated Pollen	1
A05	1562236	1565153	-	up	Tetrades => Uninucleated Pollen	0.999921
A05	21106337	21109919	-	up	Tetrades => Uninucleated Pollen	0.999921
A07	14630168	14636399	+	up	Tetrades => Uninucleated Pollen	0.999763
A04	2931448	2942096	-	up	Tetrades => Uninucleated Pollen	0.999606
A10	1934602	1967460	-	up	Tetrades => Uninucleated Pollen	0.999606
A06	2577532	2595770	-	up	Tetrades => Uninucleated Pollen	0.999211
A08	18772445	18777357	+	up	Tetrades => Uninucleated Pollen	0.999211
A09	6530998	6551307	-	up	Tetrades => Uninucleated Pollen	0.999054
A09	32762274	32764061	-	up	Tetrades => Uninucleated Pollen	0.998738
A01	21183011	21187937	-	up	Tetrades => Uninucleated Pollen	0.998344
A09	3023297	3036667	+	up	Tetrades => Uninucleated Pollen	0.998028
A03	7794429	7818469	+	up	Tetrades => Uninucleated Pollen	0.997161
A06	2577412	2595650	+	up	Tetrades => Uninucleated Pollen	0.997161
A06	9670030	9673402	+	up	Tetrades => Uninucleated Pollen	0.997161
A01	2419301	2426740	-	up	Tetrades => Uninucleated Pollen	0.996845
A05	10487937	10522774	+	up	Tetrades => Uninucleated Pollen	0.996609
A01	25012296	25012410	-	up	Tetrades => Uninucleated Pollen	0.995662
A03	19253447	19261316	-	up	Tetrades => Uninucleated Pollen	0.995662
A07	14630391	14636620	+	up	Tetrades => Uninucleated Pollen	0.995584
A03	3603042	3608773	-	up	Tetrades => Uninucleated Pollen	0.995347
A07	23423339	23430021	+	up	Tetrades => Uninucleated Pollen	0.994716
A09	42219772	42233107	-	up	Tetrades => Uninucleated Pollen	0.994716
A10	14161484	14166236	+	up	Tetrades => Uninucleated Pollen	0.993691
A01	25012296	25012482	-	up	Tetrades => Uninucleated Pollen	0.992981
A02	13570828	13571066	+	up	Tetrades => Uninucleated Pollen	0.992981
A02	23500427	23502428	+	up	Tetrades => Uninucleated Pollen	0.992981
A05	5649327	5652809	+	up	Tetrades => Uninucleated Pollen	0.992981
A08	15516892	15521190	+	up	Tetrades => Uninucleated Pollen	0.992981
A02	23068438	23102570	+	up	Tetrades => Uninucleated Pollen	0.992823
A01	7990676	7995283	+	up	Tetrades => Uninucleated Pollen	0.991009
A01	25012266	25012410	-	up	Tetrades => Uninucleated Pollen	0.990379
A05	7490523	7493086	+	up	Tetrades => Uninucleated Pollen	0.990379
A10	12768794	12768926	-	up	Tetrades => Uninucleated Pollen	0.990379
A09	43638427	43684686	+	up	Tetrades => Uninucleated Pollen	0.988801
A05	4897870	4903189	-	up	Tetrades => Uninucleated Pollen	0.988091
A02	13202972	13222489	+	up	Tetrades => Uninucleated Pollen	0.986987
A07	22603085	22628787	+	up	Tetrades => Uninucleated Pollen	0.986593
A09	16715117	16742872	-	up	Tetrades => Uninucleated Pollen	0.986593
A05	5174723	5202611	+	up	Tetrades => Uninucleated Pollen	0.985016
A07	21889289	21893319	-	up	Tetrades => Uninucleated Pollen	0.982492
A01	18742031	18742140	+	up	Tetrades => Uninucleated Pollen	0.981151
A03	6229884	6233242	+	up	Tetrades => Uninucleated Pollen	0.981151
A05	21106205	21109863	-	up	Tetrades => Uninucleated Pollen	0.981151
A05	27867396	27867519	-	up	Tetrades => Uninucleated Pollen	0.981151
A06	2587471	2595066	+	up	Tetrades => Uninucleated Pollen	0.981151
A06	6374909	6386345	-	up	Tetrades => Uninucleated Pollen	0.981151
A09	38145917	38151853	-	up	Tetrades => Uninucleated Pollen	0.981151
A02	23068596	23095857	+	up	Tetrades => Uninucleated Pollen	0.973423
A01	10177787	10177958	+	up	Tetrades => Uninucleated Pollen	0.971609
A02	29715873	29740927	-	up	Tetrades => Uninucleated Pollen	0.971609
A02	23492500	23535392	+	up	Tetrades => Uninucleated Pollen	0.971609
A07	24436266	24445159	+	up	Tetrades => Uninucleated Pollen	0.971609
A09	31149075	31179139	+	up	Tetrades => Uninucleated Pollen	0.971609
A09	38143635	38150653	-	up	Tetrades => Uninucleated Pollen	0.971609
A09	5863425	5870049	-	up	Tetrades => Uninucleated Pollen	0.971609
A05	28061811	28064232	-	up	Tetrades => Uninucleated Pollen	0.971215
A09	30180288	30183928	-	up	Tetrades => Uninucleated Pollen	0.971215
A09	30588692	30591326	+	up	Tetrades => Uninucleated Pollen	0.971215
A03	3341497	3354589	-	up	Tetrades => Uninucleated Pollen	0.958517
A02	20850610	20850710	-	up	Tetrades => Uninucleated Pollen	0.954732
A02	6431137	6432106	-	up	Tetrades => Uninucleated Pollen	0.954732
A02	9990962	9993821	+	up	Tetrades => Uninucleated Pollen	0.954732
A03	9632430	9632810	+	up	Tetrades => Uninucleated Pollen	0.954732
A05	4393888	4394002	+	up	Tetrades => Uninucleated Pollen	0.954732
A05	5805400	5811019	-	up	Tetrades => Uninucleated Pollen	0.954732
A06	18408899	18409016	+	up	Tetrades => Uninucleated Pollen	0.954732
A07	22601239	22625537	+	up	Tetrades => Uninucleated Pollen	0.954732
A07	26199259	26199366	+	up	Tetrades => Uninucleated Pollen	0.954732
A08	16193820	16198088	+	up	Tetrades => Uninucleated Pollen	0.954732
A08	6889338	6889477	-	up	Tetrades => Uninucleated Pollen	0.954732
A08	14668015	14668116	+	up	Tetrades => Uninucleated Pollen	0.954732
A09	34176435	34176540	-	up	Tetrades => Uninucleated Pollen	0.954732
A09	24424205	24424325	-	up	Tetrades => Uninucleated Pollen	0.954732
A10	2660148	2660300	+	up	Tetrades => Uninucleated Pollen	0.954732
A06	19412200	19430160	-	up	Tetrades => Uninucleated Pollen	0.941798
A08	17287359	17292958	-	up	Tetrades => Uninucleated Pollen	0.938407
A02	24729743	24731801	-	up	Tetrades => Uninucleated Pollen	0.934464
A01	23749473	23756219	-	up	Tetrades => Uninucleated Pollen	0.931861
A01	13351701	13351813	+	up	Tetrades => Uninucleated Pollen	0.927839
A01	6979130	6992250	-	up	Tetrades => Uninucleated Pollen	0.927839
A01	25223665	25223788	-	up	Tetrades => Uninucleated Pollen	0.927839
A01	3143203	3143778	-	up	Tetrades => Uninucleated Pollen	0.927839
A01	8883254	8904537	+	up	Tetrades => Uninucleated Pollen	0.927839
A01	12708428	12708548	+	up	Tetrades => Uninucleated Pollen	0.927839
A01	2807008	2807130	-	up	Tetrades => Uninucleated Pollen	0.927839
A01	8507233	8507773	-	up	Tetrades => Uninucleated Pollen	0.927839
A01	2168289	2169364	-	up	Tetrades => Uninucleated Pollen	0.927839
A01	25012368	25012518	-	up	Tetrades => Uninucleated Pollen	0.927839
A01	26326223	26326331	-	up	Tetrades => Uninucleated Pollen	0.927839
A02	24720523	24722490	-	up	Tetrades => Uninucleated Pollen	0.927839
A02	31077771	31077889	-	up	Tetrades => Uninucleated Pollen	0.927839
A02	360645	360911	-	up	Tetrades => Uninucleated Pollen	0.927839
A02	9638462	9638601	+	up	Tetrades => Uninucleated Pollen	0.927839
A03	14544582	14544807	+	up	Tetrades => Uninucleated Pollen	0.927839
A03	14743975	14744113	+	up	Tetrades => Uninucleated Pollen	0.927839
A03	17850455	17860737	-	up	Tetrades => Uninucleated Pollen	0.927839
A03	17894677	17894804	+	up	Tetrades => Uninucleated Pollen	0.927839
A03	4277973	4278686	+	up	Tetrades => Uninucleated Pollen	0.927839
A03	18160519	18160675	-	up	Tetrades => Uninucleated Pollen	0.927839
A03	4811962	4813291	-	up	Tetrades => Uninucleated Pollen	0.927839
A03	5712452	5713124	-	up	Tetrades => Uninucleated Pollen	0.927839
A03	5729012	5729145	+	up	Tetrades => Uninucleated Pollen	0.927839
A03	24024230	24024411	+	up	Tetrades => Uninucleated Pollen	0.927839
A03	16969206	16972852	+	up	Tetrades => Uninucleated Pollen	0.927839
A04	9982373	9985089	-	up	Tetrades => Uninucleated Pollen	0.927839
A04	21781860	21781991	+	up	Tetrades => Uninucleated Pollen	0.927839
A04	768233	768334	-	up	Tetrades => Uninucleated Pollen	0.927839
A04	5314546	5316947	+	up	Tetrades => Uninucleated Pollen	0.927839
A04	16078348	16101812	-	up	Tetrades => Uninucleated Pollen	0.927839
A05	18569257	18569629	-	up	Tetrades => Uninucleated Pollen	0.927839
A05	10743501	10743673	+	up	Tetrades => Uninucleated Pollen	0.927839
A05	10810701	10810870	+	up	Tetrades => Uninucleated Pollen	0.927839
A05	5705565	5705727	-	up	Tetrades => Uninucleated Pollen	0.927839
A06	3577905	3603003	+	up	Tetrades => Uninucleated Pollen	0.927839
A06	434829	434930	-	up	Tetrades => Uninucleated Pollen	0.927839
A06	1035718	1035855	-	up	Tetrades => Uninucleated Pollen	0.927839
A06	5935729	5935845	+	up	Tetrades => Uninucleated Pollen	0.927839
A06	8987705	8987848	+	up	Tetrades => Uninucleated Pollen	0.927839
A06	26462429	26472903	+	up	Tetrades => Uninucleated Pollen	0.927839
A07	2383610	2383666	-	up	Tetrades => Uninucleated Pollen	0.927839
A07	19339916	19340016	-	up	Tetrades => Uninucleated Pollen	0.927839
A07	12244944	12245621	-	up	Tetrades => Uninucleated Pollen	0.927839
A08	3492758	3492867	-	up	Tetrades => Uninucleated Pollen	0.927839
A08	15185883	15187135	+	up	Tetrades => Uninucleated Pollen	0.927839
A08	17182316	17182504	-	up	Tetrades => Uninucleated Pollen	0.927839
A08	19738542	19738658	-	up	Tetrades => Uninucleated Pollen	0.927839
A08	20419849	20419998	-	up	Tetrades => Uninucleated Pollen	0.927839
A08	15873013	15873150	+	up	Tetrades => Uninucleated Pollen	0.927839
A08	19512482	19512667	+	up	Tetrades => Uninucleated Pollen	0.927839
A08	10797770	10797957	+	up	Tetrades => Uninucleated Pollen	0.927839
A08	13414781	13415092	-	up	Tetrades => Uninucleated Pollen	0.927839
A09	4539203	4539970	+	up	Tetrades => Uninucleated Pollen	0.927839
A09	30181007	30184748	-	up	Tetrades => Uninucleated Pollen	0.927839
A09	20761350	20761452	-	up	Tetrades => Uninucleated Pollen	0.927839
A09	32318347	32318563	-	up	Tetrades => Uninucleated Pollen	0.927839
A09	4071599	4071669	-	up	Tetrades => Uninucleated Pollen	0.927839
A09	16079518	16079619	+	up	Tetrades => Uninucleated Pollen	0.927839
A09	36326632	36326797	+	up	Tetrades => Uninucleated Pollen	0.927839
A09	37080642	37095339	+	up	Tetrades => Uninucleated Pollen	0.927839
A09	39600674	39600740	-	up	Tetrades => Uninucleated Pollen	0.927839
A09	12502775	12502876	-	up	Tetrades => Uninucleated Pollen	0.927839
A09	36481134	36481274	+	up	Tetrades => Uninucleated Pollen	0.927839
A10	19219939	19222007	-	up	Tetrades => Uninucleated Pollen	0.927839
A10	12282495	12282603	+	up	Tetrades => Uninucleated Pollen	0.927839
A10	135859	136427	-	up	Tetrades => Uninucleated Pollen	0.927839
Scaffold0156	47137	47311	+	up	Tetrades => Uninucleated Pollen	0.927839
A07	19841544	19846298	-	up	Tetrades => Uninucleated Pollen	0.915931
A06	16302419	16303233	+	up	Tetrades => Uninucleated Pollen	0.902208
A03	3352499	3354831	-	up	Tetrades => Uninucleated Pollen	0.886356
A09	25909078	25943566	+	up	Tetrades => Uninucleated Pollen	0.877603
A08	18114514	18120421	+	up	Tetrades => Uninucleated Pollen	0.871688
A01	28463580	28463875	-	up	Tetrades => Uninucleated Pollen	0.87082
A01	27726958	27727091	+	up	Tetrades => Uninucleated Pollen	0.87082
A01	468873	469109	+	up	Tetrades => Uninucleated Pollen	0.87082
A01	2194224	2194336	-	up	Tetrades => Uninucleated Pollen	0.87082
A01	5155675	5155810	-	up	Tetrades => Uninucleated Pollen	0.87082
A01	526076	526184	+	up	Tetrades => Uninucleated Pollen	0.87082
A01	12500240	12500435	+	up	Tetrades => Uninucleated Pollen	0.87082
A01	10177956	10178058	+	up	Tetrades => Uninucleated Pollen	0.87082
A01	2500350	2500419	+	up	Tetrades => Uninucleated Pollen	0.87082
A01	10362702	10363954	+	up	Tetrades => Uninucleated Pollen	0.87082
A02	106030	106152	-	up	Tetrades => Uninucleated Pollen	0.87082
A02	8820925	8821085	+	up	Tetrades => Uninucleated Pollen	0.87082
A02	24720394	24722490	-	up	Tetrades => Uninucleated Pollen	0.87082
A02	9992632	9992733	-	up	Tetrades => Uninucleated Pollen	0.87082
A02	23831630	23831753	-	up	Tetrades => Uninucleated Pollen	0.87082
A02	19768159	19768342	+	up	Tetrades => Uninucleated Pollen	0.87082
A02	28331863	28332004	+	up	Tetrades => Uninucleated Pollen	0.87082
A02	23831630	23831759	-	up	Tetrades => Uninucleated Pollen	0.87082
A02	4173543	4174158	-	up	Tetrades => Uninucleated Pollen	0.87082
A02	29100094	29100318	+	up	Tetrades => Uninucleated Pollen	0.87082
A02	26048100	26076408	+	up	Tetrades => Uninucleated Pollen	0.87082
A02	29814377	29814493	+	up	Tetrades => Uninucleated Pollen	0.87082
A02	28738506	28738637	+	up	Tetrades => Uninucleated Pollen	0.87082
A03	16463618	16463723	+	up	Tetrades => Uninucleated Pollen	0.87082
A03	5712452	5712809	-	up	Tetrades => Uninucleated Pollen	0.87082
A03	5213779	5216519	-	up	Tetrades => Uninucleated Pollen	0.87082
A03	10916343	10916473	+	up	Tetrades => Uninucleated Pollen	0.87082
A03	17403136	17403289	+	up	Tetrades => Uninucleated Pollen	0.87082
A03	9162741	9162931	-	up	Tetrades => Uninucleated Pollen	0.87082
A03	26991750	27002936	-	up	Tetrades => Uninucleated Pollen	0.87082
A03	13226500	13226600	+	up	Tetrades => Uninucleated Pollen	0.87082
A03	29103094	29103146	+	up	Tetrades => Uninucleated Pollen	0.87082
A03	12868658	12868832	-	up	Tetrades => Uninucleated Pollen	0.87082
A03	10760453	10760564	+	up	Tetrades => Uninucleated Pollen	0.87082
A03	26792811	26792888	-	up	Tetrades => Uninucleated Pollen	0.87082
A03	17516331	17516438	+	up	Tetrades => Uninucleated Pollen	0.87082
A03	5719247	5739486	+	up	Tetrades => Uninucleated Pollen	0.87082
A03	1325234	1331944	-	up	Tetrades => Uninucleated Pollen	0.87082
A03	29369477	29372597	-	up	Tetrades => Uninucleated Pollen	0.87082
A03	17733112	17733263	+	up	Tetrades => Uninucleated Pollen	0.87082
A03	15350119	15350315	-	up	Tetrades => Uninucleated Pollen	0.87082
A03	15085478	15086751	+	up	Tetrades => Uninucleated Pollen	0.87082
A03	10001837	10001944	-	up	Tetrades => Uninucleated Pollen	0.87082
A03	31746363	31747256	+	up	Tetrades => Uninucleated Pollen	0.87082
A03	26345209	26345356	+	up	Tetrades => Uninucleated Pollen	0.87082
A03	21844628	21844795	+	up	Tetrades => Uninucleated Pollen	0.87082
A03	995407	995540	-	up	Tetrades => Uninucleated Pollen	0.87082
A03	2568666	2568816	-	up	Tetrades => Uninucleated Pollen	0.87082
A03	1596152	1596304	-	up	Tetrades => Uninucleated Pollen	0.87082
A03	27815448	27815622	+	up	Tetrades => Uninucleated Pollen	0.87082
A03	9636826	9639846	+	up	Tetrades => Uninucleated Pollen	0.87082
A04	20261028	20261115	+	up	Tetrades => Uninucleated Pollen	0.87082
A04	20566182	20566561	-	up	Tetrades => Uninucleated Pollen	0.87082
A04	297917	299490	+	up	Tetrades => Uninucleated Pollen	0.87082
A04	9487525	9488053	+	up	Tetrades => Uninucleated Pollen	0.87082
A04	2647325	2647460	-	up	Tetrades => Uninucleated Pollen	0.87082
A04	1206641	1206746	-	up	Tetrades => Uninucleated Pollen	0.87082
A04	17805020	17805127	-	up	Tetrades => Uninucleated Pollen	0.87082
A05	18558210	18558328	-	up	Tetrades => Uninucleated Pollen	0.87082
A05	15602014	15602119	-	up	Tetrades => Uninucleated Pollen	0.87082
A05	21057489	21057973	+	up	Tetrades => Uninucleated Pollen	0.87082
A05	24735621	24735783	-	up	Tetrades => Uninucleated Pollen	0.87082
A05	12624115	12624538	-	up	Tetrades => Uninucleated Pollen	0.87082
A05	28132969	28133132	-	up	Tetrades => Uninucleated Pollen	0.87082
A05	6441855	6441986	-	up	Tetrades => Uninucleated Pollen	0.87082
A05	21679253	21699887	-	up	Tetrades => Uninucleated Pollen	0.87082
A05	19903011	19958712	+	up	Tetrades => Uninucleated Pollen	0.87082
A05	10502674	10503211	+	up	Tetrades => Uninucleated Pollen	0.87082
A05	2208180	2209297	+	up	Tetrades => Uninucleated Pollen	0.87082
A05	26687849	26687981	+	up	Tetrades => Uninucleated Pollen	0.87082
A05	27613135	27613271	+	up	Tetrades => Uninucleated Pollen	0.87082
A05	1562236	1568141	-	up	Tetrades => Uninucleated Pollen	0.87082
A05	10340189	10340369	+	up	Tetrades => Uninucleated Pollen	0.87082
A05	25541942	25542059	-	up	Tetrades => Uninucleated Pollen	0.87082
A05	27922583	27937877	+	up	Tetrades => Uninucleated Pollen	0.87082
A05	28230740	28230996	+	up	Tetrades => Uninucleated Pollen	0.87082
A06	3737128	3737311	-	up	Tetrades => Uninucleated Pollen	0.87082
A06	18533224	18533290	-	up	Tetrades => Uninucleated Pollen	0.87082
A06	15813460	15813580	+	up	Tetrades => Uninucleated Pollen	0.87082
A06	28650501	28650571	+	up	Tetrades => Uninucleated Pollen	0.87082
A06	6071373	6071477	+	up	Tetrades => Uninucleated Pollen	0.87082
A06	19337566	19337832	+	up	Tetrades => Uninucleated Pollen	0.87082
A06	6639860	6639969	+	up	Tetrades => Uninucleated Pollen	0.87082
A06	24047177	24047549	+	up	Tetrades => Uninucleated Pollen	0.87082
A06	4100547	4100781	+	up	Tetrades => Uninucleated Pollen	0.87082
A06	28787827	28797810	-	up	Tetrades => Uninucleated Pollen	0.87082
A06	11588340	11588626	-	up	Tetrades => Uninucleated Pollen	0.87082
A06	9349374	9349631	-	up	Tetrades => Uninucleated Pollen	0.87082
A06	28628852	28628909	+	up	Tetrades => Uninucleated Pollen	0.87082
A06	27825928	27826059	-	up	Tetrades => Uninucleated Pollen	0.87082
A06	21958944	21959051	-	up	Tetrades => Uninucleated Pollen	0.87082
A06	24423008	24423179	-	up	Tetrades => Uninucleated Pollen	0.87082
A06	1243802	1243950	-	up	Tetrades => Uninucleated Pollen	0.87082
A06	25771985	25772277	+	up	Tetrades => Uninucleated Pollen	0.87082
A06	8495268	8495370	+	up	Tetrades => Uninucleated Pollen	0.87082
A07	20210485	20211012	-	up	Tetrades => Uninucleated Pollen	0.87082
A07	25376013	25376116	-	up	Tetrades => Uninucleated Pollen	0.87082
A07	27546185	27546324	-	up	Tetrades => Uninucleated Pollen	0.87082
A07	12175387	12175501	+	up	Tetrades => Uninucleated Pollen	0.87082
A07	28325234	28325345	-	up	Tetrades => Uninucleated Pollen	0.87082
A07	28278307	28279204	-	up	Tetrades => Uninucleated Pollen	0.87082
A07	14144909	14145023	+	up	Tetrades => Uninucleated Pollen	0.87082
A07	27758531	27759370	+	up	Tetrades => Uninucleated Pollen	0.87082
A07	19497863	19498090	-	up	Tetrades => Uninucleated Pollen	0.87082
A07	13228022	13228152	-	up	Tetrades => Uninucleated Pollen	0.87082
A07	18364251	18364375	-	up	Tetrades => Uninucleated Pollen	0.87082
A07	22493981	22494116	+	up	Tetrades => Uninucleated Pollen	0.87082
A07	26222004	26224601	+	up	Tetrades => Uninucleated Pollen	0.87082
A07	15765580	15765681	+	up	Tetrades => Uninucleated Pollen	0.87082
A07	23790775	23790828	+	up	Tetrades => Uninucleated Pollen	0.87082
A08	5335277	5335857	+	up	Tetrades => Uninucleated Pollen	0.87082
A08	21955141	21955256	+	up	Tetrades => Uninucleated Pollen	0.87082
A08	15765489	15765636	-	up	Tetrades => Uninucleated Pollen	0.87082
A08	22346406	22352300	+	up	Tetrades => Uninucleated Pollen	0.87082
A08	810585	810761	+	up	Tetrades => Uninucleated Pollen	0.87082
A08	13380680	13399372	+	up	Tetrades => Uninucleated Pollen	0.87082
A08	16518810	16518924	+	up	Tetrades => Uninucleated Pollen	0.87082
A08	20689944	20690139	+	up	Tetrades => Uninucleated Pollen	0.87082
A08	15163595	15163722	+	up	Tetrades => Uninucleated Pollen	0.87082
A08	20288560	20288755	+	up	Tetrades => Uninucleated Pollen	0.87082
A08	15788045	15789449	+	up	Tetrades => Uninucleated Pollen	0.87082
A08	13104124	13104454	-	up	Tetrades => Uninucleated Pollen	0.87082
A08	19365817	19371795	+	up	Tetrades => Uninucleated Pollen	0.87082
A09	36764929	36765314	-	up	Tetrades => Uninucleated Pollen	0.87082
A09	32077738	32077866	+	up	Tetrades => Uninucleated Pollen	0.87082
A09	12576910	12577330	-	up	Tetrades => Uninucleated Pollen	0.87082
A09	7034307	7034438	+	up	Tetrades => Uninucleated Pollen	0.87082
A09	13796363	13796495	-	up	Tetrades => Uninucleated Pollen	0.87082
A09	37115227	37116883	+	up	Tetrades => Uninucleated Pollen	0.87082
A09	988496	988874	-	up	Tetrades => Uninucleated Pollen	0.87082
A09	31148571	31178487	+	up	Tetrades => Uninucleated Pollen	0.87082
A09	29620528	29657485	-	up	Tetrades => Uninucleated Pollen	0.87082
A09	29178069	29178144	+	up	Tetrades => Uninucleated Pollen	0.87082
A09	13796390	13796495	-	up	Tetrades => Uninucleated Pollen	0.87082
A09	25122701	25122968	-	up	Tetrades => Uninucleated Pollen	0.87082
A09	13912698	13912877	+	up	Tetrades => Uninucleated Pollen	0.87082
A09	42487233	42490987	-	up	Tetrades => Uninucleated Pollen	0.87082
A09	4765598	4765824	-	up	Tetrades => Uninucleated Pollen	0.87082
A09	19159900	19160145	+	up	Tetrades => Uninucleated Pollen	0.87082
A09	26183981	26184285	-	up	Tetrades => Uninucleated Pollen	0.87082
A09	44674930	44719581	+	up	Tetrades => Uninucleated Pollen	0.87082
A09	40252257	40252428	-	up	Tetrades => Uninucleated Pollen	0.87082
A09	41183003	41183113	-	up	Tetrades => Uninucleated Pollen	0.87082
A09	43249549	43249615	+	up	Tetrades => Uninucleated Pollen	0.87082
A09	5589687	5589807	+	up	Tetrades => Uninucleated Pollen	0.87082
A10	18423639	18426481	+	up	Tetrades => Uninucleated Pollen	0.87082
A10	14885111	14888398	+	up	Tetrades => Uninucleated Pollen	0.87082
A10	13511561	13511675	+	up	Tetrades => Uninucleated Pollen	0.87082
A10	453294	453435	-	up	Tetrades => Uninucleated Pollen	0.87082
A10	16625072	16625207	-	up	Tetrades => Uninucleated Pollen	0.87082
A10	892502	892745	-	up	Tetrades => Uninucleated Pollen	0.87082
A10	17968575	17968717	-	up	Tetrades => Uninucleated Pollen	0.87082
A10	8403276	8403390	+	up	Tetrades => Uninucleated Pollen	0.87082
A10	19027809	19030642	-	up	Tetrades => Uninucleated Pollen	0.87082
A10	16302869	16305884	+	up	Tetrades => Uninucleated Pollen	0.87082
A10	55348	56362	+	up	Tetrades => Uninucleated Pollen	0.87082
A10	20023360	20023558	+	up	Tetrades => Uninucleated Pollen	0.87082
A10	12566005	12567155	+	up	Tetrades => Uninucleated Pollen	0.87082
A10	3484618	3484864	+	up	Tetrades => Uninucleated Pollen	0.87082
A10	18918203	18918335	+	up	Tetrades => Uninucleated Pollen	0.87082
A10	11421564	11421725	+	up	Tetrades => Uninucleated Pollen	0.87082
A10	15474408	15474763	-	up	Tetrades => Uninucleated Pollen	0.87082
A10	18125318	18126955	+	up	Tetrades => Uninucleated Pollen	0.87082
A10	19175478	19175658	-	up	Tetrades => Uninucleated Pollen	0.87082
A10	19416953	19417073	-	up	Tetrades => Uninucleated Pollen	0.87082
A10	16054156	16054258	-	up	Tetrades => Uninucleated Pollen	0.87082
Scaffold0156	47188	47311	+	up	Tetrades => Uninucleated Pollen	0.87082
Scaffold0276	39574	39640	+	up	Tetrades => Uninucleated Pollen	0.87082
Scaffold0276	58933	59467	+	up	Tetrades => Uninucleated Pollen	0.87082
Scaffold0640	88224	88721	-	up	Tetrades => Uninucleated Pollen	0.87082
A03	21177449	21181573	-	up	Tetrades => Uninucleated Pollen	0.866246
A05	2287790	2292481	+	up	Tetrades => Uninucleated Pollen	0.854101
A02	649883	656437	-	up	Tetrades => Uninucleated Pollen	0.84582
A05	16990782	16991855	+	up	Tetrades => Uninucleated Pollen	0.84582
A08	16893251	16893386	+	up	Tetrades => Uninucleated Pollen	0.84582
A03	24023817	24024008	+	up	Tetrades => Uninucleated Pollen	0.839748
A04	14619523	14625396	+	up	Tetrades => Uninucleated Pollen	0.839748
A10	14162637	14167454	+	up	Tetrades => Uninucleated Pollen	0.834069
A09	38143635	38150150	-	up	Tetrades => Uninucleated Pollen	0.825315
A06	6377978	6409516	-	up	Tetrades => Uninucleated Pollen	0.810489
A07	22602164	22626705	+	up	Tetrades => Uninucleated Pollen	0.810489
A06	26871803	26872848	-	up	Tetrades => Uninucleated Pollen	0.808912
A03	20875120	20878940	-	up	Tetrades => Uninucleated Pollen	0.801104
A03	9356959	9361826	+	down	Tetrades => Uninucleated Pollen	1
A05	28401583	28406737	+	down	Tetrades => Uninucleated Pollen	1
A09	7785502	7789966	+	down	Tetrades => Uninucleated Pollen	1
A03	20874452	20878288	-	down	Tetrades => Uninucleated Pollen	0.999842
A02	17778384	17781933	+	down	Tetrades => Uninucleated Pollen	0.999369
A09	3023584	3036927	+	down	Tetrades => Uninucleated Pollen	0.99929
A04	12570119	12580868	-	down	Tetrades => Uninucleated Pollen	0.999054
A05	12430200	12430483	+	down	Tetrades => Uninucleated Pollen	0.998896
A09	7789828	7789966	+	down	Tetrades => Uninucleated Pollen	0.998265
A10	16304941	16307731	+	down	Tetrades => Uninucleated Pollen	0.997555
A04	19702539	19705479	-	down	Tetrades => Uninucleated Pollen	0.997161
A06	2850406	2892351	+	down	Tetrades => Uninucleated Pollen	0.996767
A03	29056712	29065460	-	down	Tetrades => Uninucleated Pollen	0.996215
A07	870194	942509	-	down	Tetrades => Uninucleated Pollen	0.995899
A06	606103	667861	+	down	Tetrades => Uninucleated Pollen	0.995584
A03	14411642	14415988	+	down	Tetrades => Uninucleated Pollen	0.994479
A05	3479889	3488090	+	down	Tetrades => Uninucleated Pollen	0.992981
A02	8792457	8799795	-	down	Tetrades => Uninucleated Pollen	0.991798
A03	5226082	5231819	-	down	Tetrades => Uninucleated Pollen	0.991167
A06	1190840	1191131	-	down	Tetrades => Uninucleated Pollen	0.991167
A08	17477008	17484072	+	down	Tetrades => Uninucleated Pollen	0.991167
A01	6208901	6213902	+	down	Tetrades => Uninucleated Pollen	0.988486
A03	9466515	9470702	+	down	Tetrades => Uninucleated Pollen	0.988486
A08	50617	59417	+	down	Tetrades => Uninucleated Pollen	0.988486
Scaffold0923	52420	52864	+	down	Tetrades => Uninucleated Pollen	0.988486
A06	24790614	24806373	-	down	Tetrades => Uninucleated Pollen	0.988407
A09	6697406	6697479	-	down	Tetrades => Uninucleated Pollen	0.988249
A01	9675067	9685586	+	down	Tetrades => Uninucleated Pollen	0.9847
A04	3406803	3423985	-	down	Tetrades => Uninucleated Pollen	0.984621
A05	22991306	22998458	-	down	Tetrades => Uninucleated Pollen	0.984621
A08	1678019	1695330	+	down	Tetrades => Uninucleated Pollen	0.984621
A06	7866321	7869644	-	down	Tetrades => Uninucleated Pollen	0.983281
A02	13323747	13326320	+	down	Tetrades => Uninucleated Pollen	0.97847
A03	27815547	27815670	+	down	Tetrades => Uninucleated Pollen	0.97847
A04	9451137	9474511	-	down	Tetrades => Uninucleated Pollen	0.97847
A05	28061138	28063562	-	down	Tetrades => Uninucleated Pollen	0.97847
A06	1190076	1190251	-	down	Tetrades => Uninucleated Pollen	0.97847
A09	39680700	39680831	+	down	Tetrades => Uninucleated Pollen	0.97847
A09	35027332	35052007	-	down	Tetrades => Uninucleated Pollen	0.97847
A10	19220365	19222221	-	down	Tetrades => Uninucleated Pollen	0.97847
A07	859460	942509	-	down	Tetrades => Uninucleated Pollen	0.976893
A03	7519306	7523941	-	down	Tetrades => Uninucleated Pollen	0.97224
A04	2932465	2943240	-	down	Tetrades => Uninucleated Pollen	0.969006
A05	12430200	12430380	+	down	Tetrades => Uninucleated Pollen	0.969006
A03	8021829	8024296	+	down	Tetrades => Uninucleated Pollen	0.960016
A10	16297387	16303025	+	down	Tetrades => Uninucleated Pollen	0.956467
A01	25510794	25515290	+	down	Tetrades => Uninucleated Pollen	0.953785
A02	24724019	24727994	-	down	Tetrades => Uninucleated Pollen	0.953785
A03	9633366	9633429	+	down	Tetrades => Uninucleated Pollen	0.953785
A05	4670551	4683161	+	down	Tetrades => Uninucleated Pollen	0.953785
A06	25090385	25102329	-	down	Tetrades => Uninucleated Pollen	0.953785
A06	1233704	1243082	-	down	Tetrades => Uninucleated Pollen	0.953785
A06	22041017	22044334	+	down	Tetrades => Uninucleated Pollen	0.953785
A06	6782511	6785231	+	down	Tetrades => Uninucleated Pollen	0.953785
A06	1190203	1190379	-	down	Tetrades => Uninucleated Pollen	0.953785
A08	22418438	22422069	+	down	Tetrades => Uninucleated Pollen	0.953785
A09	42864123	42867481	-	down	Tetrades => Uninucleated Pollen	0.953785
A01	25754315	25757446	-	down	Tetrades => Uninucleated Pollen	0.944953
A01	1172970	1173114	-	down	Tetrades => Uninucleated Pollen	0.939984
A06	23826303	23856696	-	down	Tetrades => Uninucleated Pollen	0.939984
A06	7865477	7868822	+	down	Tetrades => Uninucleated Pollen	0.939669
A09	43638563	43684795	-	down	Tetrades => Uninucleated Pollen	0.937776
A02	15756333	15768169	+	down	Tetrades => Uninucleated Pollen	0.93612
A01	11164241	11164369	+	down	Tetrades => Uninucleated Pollen	0.933912
A01	26795444	26815112	-	down	Tetrades => Uninucleated Pollen	0.933912
A01	9757220	9757327	-	down	Tetrades => Uninucleated Pollen	0.933912
A02	24724019	24731340	-	down	Tetrades => Uninucleated Pollen	0.933912
A06	24946616	24948360	-	down	Tetrades => Uninucleated Pollen	0.933912
A07	28152944	28175904	+	down	Tetrades => Uninucleated Pollen	0.933912
A07	18564611	18568711	-	down	Tetrades => Uninucleated Pollen	0.933912
A07	23176094	23179857	-	down	Tetrades => Uninucleated Pollen	0.933912
A08	3540554	3540692	+	down	Tetrades => Uninucleated Pollen	0.933912
A09	34700931	34701039	+	down	Tetrades => Uninucleated Pollen	0.933912
A09	38113140	38116811	+	down	Tetrades => Uninucleated Pollen	0.933912
A09	10484746	10513688	+	down	Tetrades => Uninucleated Pollen	0.933912
A04	12570674	12576217	-	down	Tetrades => Uninucleated Pollen	0.933281
A01	25352718	25355447	-	down	Tetrades => Uninucleated Pollen	0.932256
A10	18733026	18753896	-	down	Tetrades => Uninucleated Pollen	0.915615
A07	22612206	22625537	+	down	Tetrades => Uninucleated Pollen	0.915457
A02	28529313	28562897	-	down	Tetrades => Uninucleated Pollen	0.897871
A01	11023219	11027593	+	down	Tetrades => Uninucleated Pollen	0.882177
A01	1788513	1788760	-	down	Tetrades => Uninucleated Pollen	0.882177
A01	6209530	6214621	+	down	Tetrades => Uninucleated Pollen	0.882177
A01	25508331	25513454	+	down	Tetrades => Uninucleated Pollen	0.882177
A01	22556828	22556942	-	down	Tetrades => Uninucleated Pollen	0.882177
A01	9359641	9359746	+	down	Tetrades => Uninucleated Pollen	0.882177
A01	26790210	26799959	+	down	Tetrades => Uninucleated Pollen	0.882177
A02	15756333	15768397	+	down	Tetrades => Uninucleated Pollen	0.882177
A02	24720523	24722319	-	down	Tetrades => Uninucleated Pollen	0.882177
A02	25965449	25965572	-	down	Tetrades => Uninucleated Pollen	0.882177
A02	24071997	24077039	+	down	Tetrades => Uninucleated Pollen	0.882177
A02	16266742	16266823	+	down	Tetrades => Uninucleated Pollen	0.882177
A04	8026952	8031021	-	down	Tetrades => Uninucleated Pollen	0.882177
A04	15783694	15801194	+	down	Tetrades => Uninucleated Pollen	0.882177
A04	19006083	19006189	-	down	Tetrades => Uninucleated Pollen	0.882177
A04	8893804	8893946	-	down	Tetrades => Uninucleated Pollen	0.882177
A05	18569257	18570621	-	down	Tetrades => Uninucleated Pollen	0.882177
A05	19986038	19999597	-	down	Tetrades => Uninucleated Pollen	0.882177
A05	4030644	4030916	+	down	Tetrades => Uninucleated Pollen	0.882177
A05	6876564	6876730	-	down	Tetrades => Uninucleated Pollen	0.882177
A06	7863062	7865643	-	down	Tetrades => Uninucleated Pollen	0.882177
A06	249628	249742	+	down	Tetrades => Uninucleated Pollen	0.882177
A06	21291364	21291522	-	down	Tetrades => Uninucleated Pollen	0.882177
A06	24768889	24769019	+	down	Tetrades => Uninucleated Pollen	0.882177
A07	28146825	28147194	+	down	Tetrades => Uninucleated Pollen	0.882177
A07	9115984	9122701	+	down	Tetrades => Uninucleated Pollen	0.882177
A07	10718851	10737717	+	down	Tetrades => Uninucleated Pollen	0.882177
A08	22175876	22175997	+	down	Tetrades => Uninucleated Pollen	0.882177
A08	21476684	21476753	+	down	Tetrades => Uninucleated Pollen	0.882177
A08	17480247	17488068	+	down	Tetrades => Uninucleated Pollen	0.882177
A09	29619034	29630582	-	down	Tetrades => Uninucleated Pollen	0.882177
A09	2934653	2941775	+	down	Tetrades => Uninucleated Pollen	0.882177
A09	44249073	44252586	+	down	Tetrades => Uninucleated Pollen	0.882177
A09	42486955	42490927	+	down	Tetrades => Uninucleated Pollen	0.882177
A10	9485850	9485916	-	down	Tetrades => Uninucleated Pollen	0.882177
A10	281988	282097	-	down	Tetrades => Uninucleated Pollen	0.882177
A10	14280106	14286677	-	down	Tetrades => Uninucleated Pollen	0.868849
A03	4736377	4745424	-	down	Tetrades => Uninucleated Pollen	0.84929
A02	28529313	28549669	-	down	Tetrades => Uninucleated Pollen	0.833833
A06	1394941	1395427	+	down	Tetrades => Uninucleated Pollen	0.830994
A08	18831901	18836622	+	down	Tetrades => Uninucleated Pollen	0.823975
A06	2836465	2878196	+	down	Tetrades => Uninucleated Pollen	0.815142
A03	17892523	17895460	+	down	Tetrades => Uninucleated Pollen	0.806467
A01	26806609	26814738	-	down	Tetrades => Uninucleated Pollen	0.806309
A06	24791448	24807153	-	down	Tetrades => Uninucleated Pollen	0.804653
A02	24724081	24731340	-	down	Tetrades => Uninucleated Pollen	0.801656
A06	26462429	26472903	+	up	Uninucleated Pollen=> Binucleated Pollen	1
A09	2203017	2203284	+	up	Uninucleated Pollen=> Binucleated Pollen	1
A09	2203053	2203167	+	up	Uninucleated Pollen=> Binucleated Pollen	1
Scaffold0276	112364	112643	-	up	Uninucleated Pollen=> Binucleated Pollen	1
A03	20874452	20878288	-	up	Uninucleated Pollen=> Binucleated Pollen	0.999781
A08	4681236	4681374	-	up	Uninucleated Pollen=> Binucleated Pollen	0.999781
A09	29575880	29584395	+	up	Uninucleated Pollen=> Binucleated Pollen	0.999781
A07	23368503	23371251	+	up	Uninucleated Pollen=> Binucleated Pollen	0.999562
A09	7785502	7789966	+	up	Uninucleated Pollen=> Binucleated Pollen	0.999562
A07	19054599	19058382	+	up	Uninucleated Pollen=> Binucleated Pollen	0.999343
A02	2606733	2613061	-	up	Uninucleated Pollen=> Binucleated Pollen	0.999051
A05	21106337	21109919	-	up	Uninucleated Pollen=> Binucleated Pollen	0.999051
A01	6208901	6213902	+	up	Uninucleated Pollen=> Binucleated Pollen	0.998905
A03	6483406	6489892	+	up	Uninucleated Pollen=> Binucleated Pollen	0.998759
A10	19220365	19222221	-	up	Uninucleated Pollen=> Binucleated Pollen	0.998394
A01	9904922	9909803	+	up	Uninucleated Pollen=> Binucleated Pollen	0.998029
A05	22991306	22998458	-	up	Uninucleated Pollen=> Binucleated Pollen	0.99781
A01	20330983	20343330	-	up	Uninucleated Pollen=> Binucleated Pollen	0.995912
A03	9633366	9633429	+	up	Uninucleated Pollen=> Binucleated Pollen	0.995912
A03	15299779	15302566	+	up	Uninucleated Pollen=> Binucleated Pollen	0.99562
A04	3406803	3423985	-	up	Uninucleated Pollen=> Binucleated Pollen	0.99562
A02	1210452	1210608	-	up	Uninucleated Pollen=> Binucleated Pollen	0.994234
A08	16487533	16493072	+	up	Uninucleated Pollen=> Binucleated Pollen	0.994234
A05	23147634	23147814	-	up	Uninucleated Pollen=> Binucleated Pollen	0.992847
A05	10487314	10522167	+	up	Uninucleated Pollen=> Binucleated Pollen	0.989781
A01	26795444	26806886	-	up	Uninucleated Pollen=> Binucleated Pollen	0.987007
A01	6531805	6537510	+	up	Uninucleated Pollen=> Binucleated Pollen	0.986934
A02	26044825	26081770	+	up	Uninucleated Pollen=> Binucleated Pollen	0.986934
A06	1233704	1243082	-	up	Uninucleated Pollen=> Binucleated Pollen	0.986934
A07	20616533	20616995	-	up	Uninucleated Pollen=> Binucleated Pollen	0.986934
A08	18844141	18849865	+	up	Uninucleated Pollen=> Binucleated Pollen	0.986934
A06	2850406	2892351	+	up	Uninucleated Pollen=> Binucleated Pollen	0.983869
A03	9356959	9361826	+	up	Uninucleated Pollen=> Binucleated Pollen	0.983285
A09	41505109	41505229	+	up	Uninucleated Pollen=> Binucleated Pollen	0.982409
A01	26806609	26814738	-	up	Uninucleated Pollen=> Binucleated Pollen	0.980949
A06	25312771	25316287	-	up	Uninucleated Pollen=> Binucleated Pollen	0.974088
A06	24708263	24708407	+	up	Uninucleated Pollen=> Binucleated Pollen	0.974088
A05	24309766	24317434	-	up	Uninucleated Pollen=> Binucleated Pollen	0.972555
A10	18733026	18753896	-	up	Uninucleated Pollen=> Binucleated Pollen	0.968686
A01	12971430	12971550	-	up	Uninucleated Pollen=> Binucleated Pollen	0.96365
A02	653167	655659	+	up	Uninucleated Pollen=> Binucleated Pollen	0.96365
A06	22924390	22924785	+	up	Uninucleated Pollen=> Binucleated Pollen	0.96365
A07	18773152	18779667	-	up	Uninucleated Pollen=> Binucleated Pollen	0.96365
A09	38113140	38116811	+	up	Uninucleated Pollen=> Binucleated Pollen	0.96365
A01	20333825	20346417	-	up	Uninucleated Pollen=> Binucleated Pollen	0.948978
A01	26795444	26815112	-	up	Uninucleated Pollen=> Binucleated Pollen	0.948978
A02	5054268	5061500	-	up	Uninucleated Pollen=> Binucleated Pollen	0.948978
A03	2988786	2995979	+	up	Uninucleated Pollen=> Binucleated Pollen	0.948978
A05	19678232	19692417	-	up	Uninucleated Pollen=> Binucleated Pollen	0.948978
A06	24708263	24708383	+	up	Uninucleated Pollen=> Binucleated Pollen	0.948978
A07	1234243	1234417	-	up	Uninucleated Pollen=> Binucleated Pollen	0.948978
A09	25909078	25922325	+	up	Uninucleated Pollen=> Binucleated Pollen	0.948978
A09	42227380	42233335	-	up	Uninucleated Pollen=> Binucleated Pollen	0.948978
A02	2120595	2126888	-	up	Uninucleated Pollen=> Binucleated Pollen	0.941825
A03	4736377	4745424	-	up	Uninucleated Pollen=> Binucleated Pollen	0.940073
A01	2927004	2927398	+	up	Uninucleated Pollen=> Binucleated Pollen	0.921679
A01	6540104	6540242	+	up	Uninucleated Pollen=> Binucleated Pollen	0.921679
A01	7169436	7178616	-	up	Uninucleated Pollen=> Binucleated Pollen	0.921679
A01	3969116	3969224	-	up	Uninucleated Pollen=> Binucleated Pollen	0.921679
A02	30416395	30422214	-	up	Uninucleated Pollen=> Binucleated Pollen	0.921679
A02	6480369	6487481	+	up	Uninucleated Pollen=> Binucleated Pollen	0.921679
A02	618575	621313	+	up	Uninucleated Pollen=> Binucleated Pollen	0.921679
A03	29670451	29670553	+	up	Uninucleated Pollen=> Binucleated Pollen	0.921679
A04	19867982	19898236	+	up	Uninucleated Pollen=> Binucleated Pollen	0.921679
A05	4670551	4683161	+	up	Uninucleated Pollen=> Binucleated Pollen	0.921679
A05	19989219	19998781	+	up	Uninucleated Pollen=> Binucleated Pollen	0.921679
A05	20147039	20165686	-	up	Uninucleated Pollen=> Binucleated Pollen	0.921679
A05	7355639	7360006	-	up	Uninucleated Pollen=> Binucleated Pollen	0.921679
A06	25528317	25528429	+	up	Uninucleated Pollen=> Binucleated Pollen	0.921679
A06	28028749	28029071	+	up	Uninucleated Pollen=> Binucleated Pollen	0.921679
A06	27568624	27568770	-	up	Uninucleated Pollen=> Binucleated Pollen	0.921679
A07	2738573	2738687	+	up	Uninucleated Pollen=> Binucleated Pollen	0.921679
A08	18856437	18869430	+	up	Uninucleated Pollen=> Binucleated Pollen	0.921679
A09	15059757	15071782	+	up	Uninucleated Pollen=> Binucleated Pollen	0.921679
A09	30050837	30050891	-	up	Uninucleated Pollen=> Binucleated Pollen	0.921679
A04	2930784	2941550	-	up	Uninucleated Pollen=> Binucleated Pollen	0.910438
A01	23749473	23756219	-	up	Uninucleated Pollen=> Binucleated Pollen	0.899708
A06	3536347	3536452	-	up	Uninucleated Pollen=> Binucleated Pollen	0.894599
A07	27546185	27546324	-	up	Uninucleated Pollen=> Binucleated Pollen	0.894599
A09	29620528	29657485	-	up	Uninucleated Pollen=> Binucleated Pollen	0.894599
A05	4897436	4902627	-	up	Uninucleated Pollen=> Binucleated Pollen	0.890949
A03	9633510	9633573	+	up	Uninucleated Pollen=> Binucleated Pollen	0.881898
A05	1457436	1462586	-	up	Uninucleated Pollen=> Binucleated Pollen	0.880949
A04	2931448	2942096	-	up	Uninucleated Pollen=> Binucleated Pollen	0.878248
A03	6229884	6233242	+	up	Uninucleated Pollen=> Binucleated Pollen	0.875328
A01	6209530	6214621	+	up	Uninucleated Pollen=> Binucleated Pollen	0.869051
A01	5458274	5458385	+	up	Uninucleated Pollen=> Binucleated Pollen	0.869051
A01	6467932	6468150	-	up	Uninucleated Pollen=> Binucleated Pollen	0.869051
A01	827787	827922	-	up	Uninucleated Pollen=> Binucleated Pollen	0.869051
A02	6480369	6483211	+	up	Uninucleated Pollen=> Binucleated Pollen	0.869051
A02	26074214	26092992	+	up	Uninucleated Pollen=> Binucleated Pollen	0.869051
A02	23831630	23831744	-	up	Uninucleated Pollen=> Binucleated Pollen	0.869051
A02	15434732	15460949	+	up	Uninucleated Pollen=> Binucleated Pollen	0.869051
A02	9773456	9773983	+	up	Uninucleated Pollen=> Binucleated Pollen	0.869051
A02	11357948	11358056	-	up	Uninucleated Pollen=> Binucleated Pollen	0.869051
A02	4281530	4281735	+	up	Uninucleated Pollen=> Binucleated Pollen	0.869051
A02	10584470	10589609	+	up	Uninucleated Pollen=> Binucleated Pollen	0.869051
A02	2732566	2733487	+	up	Uninucleated Pollen=> Binucleated Pollen	0.869051
A03	26290543	26290967	-	up	Uninucleated Pollen=> Binucleated Pollen	0.869051
A03	5591302	5591430	-	up	Uninucleated Pollen=> Binucleated Pollen	0.869051
A03	29077508	29078248	+	up	Uninucleated Pollen=> Binucleated Pollen	0.869051
A03	3092161	3092302	+	up	Uninucleated Pollen=> Binucleated Pollen	0.869051
A03	29670765	29670942	+	up	Uninucleated Pollen=> Binucleated Pollen	0.869051
A03	14490521	14495355	+	up	Uninucleated Pollen=> Binucleated Pollen	0.869051
A03	57113	57253	-	up	Uninucleated Pollen=> Binucleated Pollen	0.869051
A03	5719247	5739495	+	up	Uninucleated Pollen=> Binucleated Pollen	0.869051
A04	14391977	14392166	+	up	Uninucleated Pollen=> Binucleated Pollen	0.869051
A04	7883090	7883289	-	up	Uninucleated Pollen=> Binucleated Pollen	0.869051
A04	9478339	9478447	-	up	Uninucleated Pollen=> Binucleated Pollen	0.869051
A05	4842997	4843111	+	up	Uninucleated Pollen=> Binucleated Pollen	0.869051
A05	22245163	22245292	-	up	Uninucleated Pollen=> Binucleated Pollen	0.869051
A05	4683104	4742994	+	up	Uninucleated Pollen=> Binucleated Pollen	0.869051
A05	2548519	2566008	+	up	Uninucleated Pollen=> Binucleated Pollen	0.869051
A05	23449779	23452717	-	up	Uninucleated Pollen=> Binucleated Pollen	0.869051
A06	16995660	16996678	+	up	Uninucleated Pollen=> Binucleated Pollen	0.869051
A06	21924987	21925095	+	up	Uninucleated Pollen=> Binucleated Pollen	0.869051
A06	6378560	6391393	-	up	Uninucleated Pollen=> Binucleated Pollen	0.869051
A06	25362771	25363071	-	up	Uninucleated Pollen=> Binucleated Pollen	0.869051
A06	24707945	24708047	+	up	Uninucleated Pollen=> Binucleated Pollen	0.869051
A07	18773083	18781955	-	up	Uninucleated Pollen=> Binucleated Pollen	0.869051
A07	9499238	9602143	-	up	Uninucleated Pollen=> Binucleated Pollen	0.869051
A07	17675500	17682526	+	up	Uninucleated Pollen=> Binucleated Pollen	0.869051
A07	14144606	14144798	+	up	Uninucleated Pollen=> Binucleated Pollen	0.869051
A07	1783902	1784020	+	up	Uninucleated Pollen=> Binucleated Pollen	0.869051
A07	1233732	1233855	-	up	Uninucleated Pollen=> Binucleated Pollen	0.869051
A08	15353779	15364418	-	up	Uninucleated Pollen=> Binucleated Pollen	0.869051
A08	13606713	13608463	-	up	Uninucleated Pollen=> Binucleated Pollen	0.869051
A08	14048840	14048969	+	up	Uninucleated Pollen=> Binucleated Pollen	0.869051
A08	18867027	18869430	+	up	Uninucleated Pollen=> Binucleated Pollen	0.869051
A08	11915285	11915494	+	up	Uninucleated Pollen=> Binucleated Pollen	0.869051
A09	18788477	18788582	+	up	Uninucleated Pollen=> Binucleated Pollen	0.869051
A09	2202977	2203116	+	up	Uninucleated Pollen=> Binucleated Pollen	0.869051
A09	1959825	1960105	-	up	Uninucleated Pollen=> Binucleated Pollen	0.869051
A09	6158762	6158895	+	up	Uninucleated Pollen=> Binucleated Pollen	0.869051
A09	9011601	9011710	+	up	Uninucleated Pollen=> Binucleated Pollen	0.869051
A09	43495176	43495336	-	up	Uninucleated Pollen=> Binucleated Pollen	0.869051
A09	18408317	18408458	-	up	Uninucleated Pollen=> Binucleated Pollen	0.869051
A09	39106053	39106226	-	up	Uninucleated Pollen=> Binucleated Pollen	0.869051
A10	18958680	18958824	-	up	Uninucleated Pollen=> Binucleated Pollen	0.869051
A10	2700791	2705174	+	up	Uninucleated Pollen=> Binucleated Pollen	0.869051
Scaffold0276	36867	37159	-	up	Uninucleated Pollen=> Binucleated Pollen	0.869051
Scaffold0276	39729	39900	+	up	Uninucleated Pollen=> Binucleated Pollen	0.869051
Scaffold0276	51467	51581	-	up	Uninucleated Pollen=> Binucleated Pollen	0.869051
A06	24790614	24806373	-	up	Uninucleated Pollen=> Binucleated Pollen	0.863212
A05	21106205	21109863	-	up	Uninucleated Pollen=> Binucleated Pollen	0.850949
A09	43638563	43684795	-	up	Uninucleated Pollen=> Binucleated Pollen	0.846715
A05	5805400	5811019	-	up	Uninucleated Pollen=> Binucleated Pollen	0.844161
A10	13511561	13511675	+	up	Uninucleated Pollen=> Binucleated Pollen	0.826715
A08	9267812	9271586	+	up	Uninucleated Pollen=> Binucleated Pollen	0.821022
A03	20875120	20878940	-	up	Uninucleated Pollen=> Binucleated Pollen	0.817226
A08	3399897	3497294	-	up	Uninucleated Pollen=> Binucleated Pollen	0.808832
A08	20523764	20530541	-	up	Uninucleated Pollen=> Binucleated Pollen	0.805693
A10	1761277	1764859	-	up	Uninucleated Pollen=> Binucleated Pollen	0.805328
A08	13539019	13546998	+	up	Uninucleated Pollen=> Binucleated Pollen	0.802117
A09	37080642	37095339	+	up	Uninucleated Pollen=> Binucleated Pollen	0.802117
A10	19221057	19222709	-	up	Uninucleated Pollen=> Binucleated Pollen	0.801606
A01	2419301	2426740	-	up	Uninucleated Pollen=> Binucleated Pollen	0.801533
A05	28061811	28064232	-	up	Uninucleated Pollen=> Binucleated Pollen	0.801314
A06	7865477	7868822	+	down	Uninucleated Pollen=> Binucleated Pollen	1
A05	24281518	24286285	-	down	Uninucleated Pollen=> Binucleated Pollen	0.999927
A01	669769	672184	-	down	Uninucleated Pollen=> Binucleated Pollen	0.999781
A02	28529313	28549669	-	down	Uninucleated Pollen=> Binucleated Pollen	0.999781
A05	1562236	1565153	-	down	Uninucleated Pollen=> Binucleated Pollen	0.999781
A05	8449954	8465667	-	down	Uninucleated Pollen=> Binucleated Pollen	0.999781
A08	18831901	18836622	+	down	Uninucleated Pollen=> Binucleated Pollen	0.999781
A07	14630168	14636399	+	down	Uninucleated Pollen=> Binucleated Pollen	0.999635
A04	12570674	12576217	-	down	Uninucleated Pollen=> Binucleated Pollen	0.999562
A07	22602164	22626705	+	down	Uninucleated Pollen=> Binucleated Pollen	0.999562
A01	669104	671384	-	down	Uninucleated Pollen=> Binucleated Pollen	0.999489
A06	7866321	7869644	-	down	Uninucleated Pollen=> Binucleated Pollen	0.999489
A01	21183011	21187937	-	down	Uninucleated Pollen=> Binucleated Pollen	0.999343
A02	28529313	28562897	-	down	Uninucleated Pollen=> Binucleated Pollen	0.999343
A07	14119309	14123921	-	down	Uninucleated Pollen=> Binucleated Pollen	0.999343
A10	1934602	1967460	-	down	Uninucleated Pollen=> Binucleated Pollen	0.999343
A01	9905389	9909948	+	down	Uninucleated Pollen=> Binucleated Pollen	0.998978
A06	2577532	2595770	-	down	Uninucleated Pollen=> Binucleated Pollen	0.998978
A08	18772445	18777357	+	down	Uninucleated Pollen=> Binucleated Pollen	0.998978
A03	17892523	17895460	+	down	Uninucleated Pollen=> Binucleated Pollen	0.998759
A09	32762274	32764061	-	down	Uninucleated Pollen=> Binucleated Pollen	0.998759
A10	16297387	16303025	+	down	Uninucleated Pollen=> Binucleated Pollen	0.998394
A01	25352493	25355205	-	down	Uninucleated Pollen=> Binucleated Pollen	0.997956
A03	4883098	4902002	+	down	Uninucleated Pollen=> Binucleated Pollen	0.997591
A01	25352718	25355447	-	down	Uninucleated Pollen=> Binucleated Pollen	0.997372
A03	7794429	7818469	+	down	Uninucleated Pollen=> Binucleated Pollen	0.997372
A06	2577412	2595650	+	down	Uninucleated Pollen=> Binucleated Pollen	0.997372
A02	24729743	24731801	-	down	Uninucleated Pollen=> Binucleated Pollen	0.996496
A02	24724081	24731340	-	down	Uninucleated Pollen=> Binucleated Pollen	0.996496
A03	19253447	19261316	-	down	Uninucleated Pollen=> Binucleated Pollen	0.996496
A06	1394941	1395427	+	down	Uninucleated Pollen=> Binucleated Pollen	0.996496
A07	23423339	23430021	+	down	Uninucleated Pollen=> Binucleated Pollen	0.995912
A09	42219772	42233107	-	down	Uninucleated Pollen=> Binucleated Pollen	0.995912
A01	25012296	25012482	-	down	Uninucleated Pollen=> Binucleated Pollen	0.995109
A02	13570828	13571066	+	down	Uninucleated Pollen=> Binucleated Pollen	0.995109
A02	23500427	23502428	+	down	Uninucleated Pollen=> Binucleated Pollen	0.995109
A05	5649327	5652809	+	down	Uninucleated Pollen=> Binucleated Pollen	0.995109
A07	22276329	22280325	-	down	Uninucleated Pollen=> Binucleated Pollen	0.995109
A08	15516892	15521190	+	down	Uninucleated Pollen=> Binucleated Pollen	0.995109
A09	30588692	30591326	+	down	Uninucleated Pollen=> Binucleated Pollen	0.995109
A05	5174723	5202611	+	down	Uninucleated Pollen=> Binucleated Pollen	0.993577
A04	14619523	14625396	+	down	Uninucleated Pollen=> Binucleated Pollen	0.993212
A06	8169973	8175365	+	down	Uninucleated Pollen=> Binucleated Pollen	0.993212
A10	12768794	12768926	-	down	Uninucleated Pollen=> Binucleated Pollen	0.993212
A02	28503849	28503972	+	down	Uninucleated Pollen=> Binucleated Pollen	0.991095
A01	25012296	25012410	-	down	Uninucleated Pollen=> Binucleated Pollen	0.990219
A02	23068596	23095857	+	down	Uninucleated Pollen=> Binucleated Pollen	0.989635
A04	18650138	18650304	+	down	Uninucleated Pollen=> Binucleated Pollen	0.989635
A07	22603085	22628787	+	down	Uninucleated Pollen=> Binucleated Pollen	0.989635
A09	16715117	16742872	-	down	Uninucleated Pollen=> Binucleated Pollen	0.989635
A10	16975028	16979521	-	down	Uninucleated Pollen=> Binucleated Pollen	0.989635
A04	19702539	19705479	-	down	Uninucleated Pollen=> Binucleated Pollen	0.989124
A09	41304021	41306599	-	down	Uninucleated Pollen=> Binucleated Pollen	0.988613
A09	6530998	6551307	-	down	Uninucleated Pollen=> Binucleated Pollen	0.987591
A01	25012266	25012410	-	down	Uninucleated Pollen=> Binucleated Pollen	0.986715
A08	18115667	18121507	+	down	Uninucleated Pollen=> Binucleated Pollen	0.986642
A01	18742031	18742140	+	down	Uninucleated Pollen=> Binucleated Pollen	0.985182
A03	8021829	8024296	+	down	Uninucleated Pollen=> Binucleated Pollen	0.985182
A06	2587471	2595066	+	down	Uninucleated Pollen=> Binucleated Pollen	0.985182
A06	6374909	6386345	-	down	Uninucleated Pollen=> Binucleated Pollen	0.985182
A07	19841544	19846298	-	down	Uninucleated Pollen=> Binucleated Pollen	0.985182
A02	23068438	23102570	+	down	Uninucleated Pollen=> Binucleated Pollen	0.982117
A01	10177787	10177958	+	down	Uninucleated Pollen=> Binucleated Pollen	0.976131
A02	29715873	29740927	-	down	Uninucleated Pollen=> Binucleated Pollen	0.976131
A02	18518852	18521441	+	down	Uninucleated Pollen=> Binucleated Pollen	0.976131
A02	24071851	24077039	+	down	Uninucleated Pollen=> Binucleated Pollen	0.976131
A02	23492500	23535392	+	down	Uninucleated Pollen=> Binucleated Pollen	0.976131
A03	17889716	17893771	+	down	Uninucleated Pollen=> Binucleated Pollen	0.976131
A05	16990782	16991855	+	down	Uninucleated Pollen=> Binucleated Pollen	0.976131
A06	3648439	3651342	+	down	Uninucleated Pollen=> Binucleated Pollen	0.976131
A07	24436266	24445159	+	down	Uninucleated Pollen=> Binucleated Pollen	0.976131
A08	16893251	16893386	+	down	Uninucleated Pollen=> Binucleated Pollen	0.976131
A09	31149075	31179139	+	down	Uninucleated Pollen=> Binucleated Pollen	0.976131
A09	5863425	5870049	-	down	Uninucleated Pollen=> Binucleated Pollen	0.976131
A01	5986639	5987108	+	down	Uninucleated Pollen=> Binucleated Pollen	0.970657
A01	6570572	6578482	-	down	Uninucleated Pollen=> Binucleated Pollen	0.970657
A09	38145917	38151853	-	down	Uninucleated Pollen=> Binucleated Pollen	0.968978
A02	24724081	24727994	-	down	Uninucleated Pollen=> Binucleated Pollen	0.964891
A01	29466515	29466695	+	down	Uninucleated Pollen=> Binucleated Pollen	0.961606
A01	25350915	25353668	-	down	Uninucleated Pollen=> Binucleated Pollen	0.961606
A02	20850610	20850710	-	down	Uninucleated Pollen=> Binucleated Pollen	0.961606
A02	6431137	6432106	-	down	Uninucleated Pollen=> Binucleated Pollen	0.961606
A02	9990962	9993821	+	down	Uninucleated Pollen=> Binucleated Pollen	0.961606
A02	8792457	8799795	-	down	Uninucleated Pollen=> Binucleated Pollen	0.961606
A03	9632430	9632810	+	down	Uninucleated Pollen=> Binucleated Pollen	0.961606
A06	18408899	18409016	+	down	Uninucleated Pollen=> Binucleated Pollen	0.961606
A06	16302419	16303233	+	down	Uninucleated Pollen=> Binucleated Pollen	0.961606
A07	22601239	22625537	+	down	Uninucleated Pollen=> Binucleated Pollen	0.961606
A07	23034673	23041950	+	down	Uninucleated Pollen=> Binucleated Pollen	0.961606
A07	26199259	26199366	+	down	Uninucleated Pollen=> Binucleated Pollen	0.961606
A08	16193820	16198088	+	down	Uninucleated Pollen=> Binucleated Pollen	0.961606
A08	15971647	16018811	-	down	Uninucleated Pollen=> Binucleated Pollen	0.961606
A08	6889338	6889477	-	down	Uninucleated Pollen=> Binucleated Pollen	0.961606
A08	14668015	14668116	+	down	Uninucleated Pollen=> Binucleated Pollen	0.961606
A09	34176435	34176540	-	down	Uninucleated Pollen=> Binucleated Pollen	0.961606
A09	24424205	24424325	-	down	Uninucleated Pollen=> Binucleated Pollen	0.961606
A10	2660148	2660300	+	down	Uninucleated Pollen=> Binucleated Pollen	0.961606
A09	38143635	38150150	-	down	Uninucleated Pollen=> Binucleated Pollen	0.961022
A06	26871803	26872848	-	down	Uninucleated Pollen=> Binucleated Pollen	0.95927
A01	7956222	7956327	-	down	Uninucleated Pollen=> Binucleated Pollen	0.957445
A09	25909078	25943566	+	down	Uninucleated Pollen=> Binucleated Pollen	0.957445
A08	18114514	18120421	+	down	Uninucleated Pollen=> Binucleated Pollen	0.954818
A05	3479889	3488090	+	down	Uninucleated Pollen=> Binucleated Pollen	0.952774
A09	38143635	38150653	-	down	Uninucleated Pollen=> Binucleated Pollen	0.952774
A07	14630391	14636620	+	down	Uninucleated Pollen=> Binucleated Pollen	0.947664
A01	13351701	13351813	+	down	Uninucleated Pollen=> Binucleated Pollen	0.937883
A01	6979130	6992250	-	down	Uninucleated Pollen=> Binucleated Pollen	0.937883
A01	25223665	25223788	-	down	Uninucleated Pollen=> Binucleated Pollen	0.937883
A01	3143203	3143778	-	down	Uninucleated Pollen=> Binucleated Pollen	0.937883
A01	8883254	8904537	+	down	Uninucleated Pollen=> Binucleated Pollen	0.937883
A01	12708428	12708548	+	down	Uninucleated Pollen=> Binucleated Pollen	0.937883
A01	2807008	2807130	-	down	Uninucleated Pollen=> Binucleated Pollen	0.937883
A01	8507233	8507773	-	down	Uninucleated Pollen=> Binucleated Pollen	0.937883
A01	2168289	2169364	-	down	Uninucleated Pollen=> Binucleated Pollen	0.937883
A01	25012368	25012518	-	down	Uninucleated Pollen=> Binucleated Pollen	0.937883
A01	26326223	26326331	-	down	Uninucleated Pollen=> Binucleated Pollen	0.937883
A01	9675067	9685586	+	down	Uninucleated Pollen=> Binucleated Pollen	0.937883
A02	24720523	24722490	-	down	Uninucleated Pollen=> Binucleated Pollen	0.937883
A02	31077771	31077889	-	down	Uninucleated Pollen=> Binucleated Pollen	0.937883
A02	360645	360911	-	down	Uninucleated Pollen=> Binucleated Pollen	0.937883
A02	9638462	9638601	+	down	Uninucleated Pollen=> Binucleated Pollen	0.937883
A03	14544582	14544807	+	down	Uninucleated Pollen=> Binucleated Pollen	0.937883
A03	14743975	14744113	+	down	Uninucleated Pollen=> Binucleated Pollen	0.937883
A03	17894677	17894804	+	down	Uninucleated Pollen=> Binucleated Pollen	0.937883
A03	4277973	4278686	+	down	Uninucleated Pollen=> Binucleated Pollen	0.937883
A03	18160519	18160675	-	down	Uninucleated Pollen=> Binucleated Pollen	0.937883
A03	4811962	4813291	-	down	Uninucleated Pollen=> Binucleated Pollen	0.937883
A03	5712452	5713124	-	down	Uninucleated Pollen=> Binucleated Pollen	0.937883
A03	24024230	24024411	+	down	Uninucleated Pollen=> Binucleated Pollen	0.937883
A03	16969206	16972852	+	down	Uninucleated Pollen=> Binucleated Pollen	0.937883
A04	9982373	9985089	-	down	Uninucleated Pollen=> Binucleated Pollen	0.937883
A04	21781860	21781991	+	down	Uninucleated Pollen=> Binucleated Pollen	0.937883
A04	768233	768334	-	down	Uninucleated Pollen=> Binucleated Pollen	0.937883
A04	5314546	5316947	+	down	Uninucleated Pollen=> Binucleated Pollen	0.937883
A04	16078348	16101812	-	down	Uninucleated Pollen=> Binucleated Pollen	0.937883
A04	12570119	12580868	-	down	Uninucleated Pollen=> Binucleated Pollen	0.937883
A05	18569257	18569629	-	down	Uninucleated Pollen=> Binucleated Pollen	0.937883
A05	10743501	10743673	+	down	Uninucleated Pollen=> Binucleated Pollen	0.937883
A05	10810701	10810870	+	down	Uninucleated Pollen=> Binucleated Pollen	0.937883
A05	5705565	5705727	-	down	Uninucleated Pollen=> Binucleated Pollen	0.937883
A06	24269083	24269267	-	down	Uninucleated Pollen=> Binucleated Pollen	0.937883
A06	24522635	24525569	+	down	Uninucleated Pollen=> Binucleated Pollen	0.937883
A06	3577905	3603003	+	down	Uninucleated Pollen=> Binucleated Pollen	0.937883
A06	434829	434930	-	down	Uninucleated Pollen=> Binucleated Pollen	0.937883
A06	1035718	1035855	-	down	Uninucleated Pollen=> Binucleated Pollen	0.937883
A06	5935729	5935845	+	down	Uninucleated Pollen=> Binucleated Pollen	0.937883
A06	8987705	8987848	+	down	Uninucleated Pollen=> Binucleated Pollen	0.937883
A07	2383610	2383666	-	down	Uninucleated Pollen=> Binucleated Pollen	0.937883
A07	24945184	24952372	-	down	Uninucleated Pollen=> Binucleated Pollen	0.937883
A07	22612206	22625537	+	down	Uninucleated Pollen=> Binucleated Pollen	0.937883
A07	12244944	12245621	-	down	Uninucleated Pollen=> Binucleated Pollen	0.937883
A08	3492758	3492867	-	down	Uninucleated Pollen=> Binucleated Pollen	0.937883
A08	15185883	15187135	+	down	Uninucleated Pollen=> Binucleated Pollen	0.937883
A08	17182316	17182504	-	down	Uninucleated Pollen=> Binucleated Pollen	0.937883
A08	19738542	19738658	-	down	Uninucleated Pollen=> Binucleated Pollen	0.937883
A08	20419849	20419998	-	down	Uninucleated Pollen=> Binucleated Pollen	0.937883
A08	15873013	15873150	+	down	Uninucleated Pollen=> Binucleated Pollen	0.937883
A08	19512482	19512667	+	down	Uninucleated Pollen=> Binucleated Pollen	0.937883
A08	10797770	10797957	+	down	Uninucleated Pollen=> Binucleated Pollen	0.937883
A08	13414781	13415092	-	down	Uninucleated Pollen=> Binucleated Pollen	0.937883
A09	4539203	4539970	+	down	Uninucleated Pollen=> Binucleated Pollen	0.937883
A09	20761350	20761452	-	down	Uninucleated Pollen=> Binucleated Pollen	0.937883
A09	32318347	32318563	-	down	Uninucleated Pollen=> Binucleated Pollen	0.937883
A09	4071599	4071669	-	down	Uninucleated Pollen=> Binucleated Pollen	0.937883
A09	16079518	16079619	+	down	Uninucleated Pollen=> Binucleated Pollen	0.937883
A09	36326632	36326797	+	down	Uninucleated Pollen=> Binucleated Pollen	0.937883
A09	39600674	39600740	-	down	Uninucleated Pollen=> Binucleated Pollen	0.937883
A09	12502775	12502876	-	down	Uninucleated Pollen=> Binucleated Pollen	0.937883
A09	3024555	3037922	-	down	Uninucleated Pollen=> Binucleated Pollen	0.937883
A09	36481134	36481274	+	down	Uninucleated Pollen=> Binucleated Pollen	0.937883
A10	12282495	12282603	+	down	Uninucleated Pollen=> Binucleated Pollen	0.937883
A10	135859	136427	-	down	Uninucleated Pollen=> Binucleated Pollen	0.937883
A02	13202972	13222489	+	down	Uninucleated Pollen=> Binucleated Pollen	0.932409
A01	20333676	20346277	-	down	Uninucleated Pollen=> Binucleated Pollen	0.914015
A01	28463580	28463875	-	down	Uninucleated Pollen=> Binucleated Pollen	0.888759
A01	27726958	27727091	+	down	Uninucleated Pollen=> Binucleated Pollen	0.888759
A01	468873	469109	+	down	Uninucleated Pollen=> Binucleated Pollen	0.888759
A01	2194224	2194336	-	down	Uninucleated Pollen=> Binucleated Pollen	0.888759
A01	1172970	1173114	-	down	Uninucleated Pollen=> Binucleated Pollen	0.888759
A01	5155675	5155810	-	down	Uninucleated Pollen=> Binucleated Pollen	0.888759
A01	526076	526184	+	down	Uninucleated Pollen=> Binucleated Pollen	0.888759
A01	12500240	12500435	+	down	Uninucleated Pollen=> Binucleated Pollen	0.888759
A01	10177956	10178058	+	down	Uninucleated Pollen=> Binucleated Pollen	0.888759
A01	2500350	2500419	+	down	Uninucleated Pollen=> Binucleated Pollen	0.888759
A01	27559365	27562417	-	down	Uninucleated Pollen=> Binucleated Pollen	0.888759
A01	10362702	10363954	+	down	Uninucleated Pollen=> Binucleated Pollen	0.888759
A02	106030	106152	-	down	Uninucleated Pollen=> Binucleated Pollen	0.888759
A02	24720394	24722490	-	down	Uninucleated Pollen=> Binucleated Pollen	0.888759
A02	9992632	9992733	-	down	Uninucleated Pollen=> Binucleated Pollen	0.888759
A02	23831630	23831753	-	down	Uninucleated Pollen=> Binucleated Pollen	0.888759
A02	19768159	19768342	+	down	Uninucleated Pollen=> Binucleated Pollen	0.888759
A02	28331863	28332004	+	down	Uninucleated Pollen=> Binucleated Pollen	0.888759
A02	23831630	23831759	-	down	Uninucleated Pollen=> Binucleated Pollen	0.888759
A02	4173543	4174158	-	down	Uninucleated Pollen=> Binucleated Pollen	0.888759
A02	29100094	29100318	+	down	Uninucleated Pollen=> Binucleated Pollen	0.888759
A02	26048100	26076408	+	down	Uninucleated Pollen=> Binucleated Pollen	0.888759
A02	29814377	29814493	+	down	Uninucleated Pollen=> Binucleated Pollen	0.888759
A02	4218572	4218707	+	down	Uninucleated Pollen=> Binucleated Pollen	0.888759
A02	28738506	28738637	+	down	Uninucleated Pollen=> Binucleated Pollen	0.888759
A03	16463618	16463723	+	down	Uninucleated Pollen=> Binucleated Pollen	0.888759
A03	5712452	5712809	-	down	Uninucleated Pollen=> Binucleated Pollen	0.888759
A03	5213779	5216519	-	down	Uninucleated Pollen=> Binucleated Pollen	0.888759
A03	10916343	10916473	+	down	Uninucleated Pollen=> Binucleated Pollen	0.888759
A03	2793795	2794024	-	down	Uninucleated Pollen=> Binucleated Pollen	0.888759
A03	17403136	17403289	+	down	Uninucleated Pollen=> Binucleated Pollen	0.888759
A03	9162741	9162931	-	down	Uninucleated Pollen=> Binucleated Pollen	0.888759
A03	26991750	27002936	-	down	Uninucleated Pollen=> Binucleated Pollen	0.888759
A03	13226500	13226600	+	down	Uninucleated Pollen=> Binucleated Pollen	0.888759
A03	29103094	29103146	+	down	Uninucleated Pollen=> Binucleated Pollen	0.888759
A03	12868658	12868832	-	down	Uninucleated Pollen=> Binucleated Pollen	0.888759
A03	10760453	10760564	+	down	Uninucleated Pollen=> Binucleated Pollen	0.888759
A03	7519306	7523941	-	down	Uninucleated Pollen=> Binucleated Pollen	0.888759
A03	26792811	26792888	-	down	Uninucleated Pollen=> Binucleated Pollen	0.888759
A03	17516331	17516438	+	down	Uninucleated Pollen=> Binucleated Pollen	0.888759
A03	5719247	5739486	+	down	Uninucleated Pollen=> Binucleated Pollen	0.888759
A03	1325234	1331944	-	down	Uninucleated Pollen=> Binucleated Pollen	0.888759
A03	29369477	29372597	-	down	Uninucleated Pollen=> Binucleated Pollen	0.888759
A03	17733112	17733263	+	down	Uninucleated Pollen=> Binucleated Pollen	0.888759
A03	4145578	4146699	-	down	Uninucleated Pollen=> Binucleated Pollen	0.888759
A03	17850455	17872092	-	down	Uninucleated Pollen=> Binucleated Pollen	0.888759
A03	15350119	15350315	-	down	Uninucleated Pollen=> Binucleated Pollen	0.888759
A03	15085478	15086751	+	down	Uninucleated Pollen=> Binucleated Pollen	0.888759
A03	10001837	10001944	-	down	Uninucleated Pollen=> Binucleated Pollen	0.888759
A03	31746363	31747256	+	down	Uninucleated Pollen=> Binucleated Pollen	0.888759
A03	26345209	26345356	+	down	Uninucleated Pollen=> Binucleated Pollen	0.888759
A03	21844628	21844795	+	down	Uninucleated Pollen=> Binucleated Pollen	0.888759
A03	995407	995540	-	down	Uninucleated Pollen=> Binucleated Pollen	0.888759
A03	2568666	2568816	-	down	Uninucleated Pollen=> Binucleated Pollen	0.888759
A03	1596152	1596304	-	down	Uninucleated Pollen=> Binucleated Pollen	0.888759
A03	27815448	27815622	+	down	Uninucleated Pollen=> Binucleated Pollen	0.888759
A03	9636826	9639846	+	down	Uninucleated Pollen=> Binucleated Pollen	0.888759
A04	20261028	20261115	+	down	Uninucleated Pollen=> Binucleated Pollen	0.888759
A04	20566182	20566561	-	down	Uninucleated Pollen=> Binucleated Pollen	0.888759
A04	297917	299490	+	down	Uninucleated Pollen=> Binucleated Pollen	0.888759
A04	9487525	9488053	+	down	Uninucleated Pollen=> Binucleated Pollen	0.888759
A04	2647325	2647460	-	down	Uninucleated Pollen=> Binucleated Pollen	0.888759
A04	1206641	1206746	-	down	Uninucleated Pollen=> Binucleated Pollen	0.888759
A04	17805020	17805127	-	down	Uninucleated Pollen=> Binucleated Pollen	0.888759
A05	18558210	18558328	-	down	Uninucleated Pollen=> Binucleated Pollen	0.888759
A05	15602014	15602119	-	down	Uninucleated Pollen=> Binucleated Pollen	0.888759
A05	4631337	4772344	+	down	Uninucleated Pollen=> Binucleated Pollen	0.888759
A05	27613343	27613493	+	down	Uninucleated Pollen=> Binucleated Pollen	0.888759
A05	21057489	21057973	+	down	Uninucleated Pollen=> Binucleated Pollen	0.888759
A05	24735621	24735783	-	down	Uninucleated Pollen=> Binucleated Pollen	0.888759
A05	12624115	12624538	-	down	Uninucleated Pollen=> Binucleated Pollen	0.888759
A05	10748282	10748475	-	down	Uninucleated Pollen=> Binucleated Pollen	0.888759
A05	28132969	28133132	-	down	Uninucleated Pollen=> Binucleated Pollen	0.888759
A05	6441855	6441986	-	down	Uninucleated Pollen=> Binucleated Pollen	0.888759
A05	21679253	21699887	-	down	Uninucleated Pollen=> Binucleated Pollen	0.888759
A05	10748427	10748614	-	down	Uninucleated Pollen=> Binucleated Pollen	0.888759
A05	19903011	19958712	+	down	Uninucleated Pollen=> Binucleated Pollen	0.888759
A05	2208180	2209297	+	down	Uninucleated Pollen=> Binucleated Pollen	0.888759
A05	26687849	26687981	+	down	Uninucleated Pollen=> Binucleated Pollen	0.888759
A05	27613135	27613271	+	down	Uninucleated Pollen=> Binucleated Pollen	0.888759
A05	1562236	1568141	-	down	Uninucleated Pollen=> Binucleated Pollen	0.888759
A05	10340189	10340369	+	down	Uninucleated Pollen=> Binucleated Pollen	0.888759
A05	25541942	25542059	-	down	Uninucleated Pollen=> Binucleated Pollen	0.888759
A05	27922583	27937877	+	down	Uninucleated Pollen=> Binucleated Pollen	0.888759
A05	28230740	28230996	+	down	Uninucleated Pollen=> Binucleated Pollen	0.888759
A06	3737128	3737311	-	down	Uninucleated Pollen=> Binucleated Pollen	0.888759
A06	18533224	18533290	-	down	Uninucleated Pollen=> Binucleated Pollen	0.888759
A06	15813460	15813580	+	down	Uninucleated Pollen=> Binucleated Pollen	0.888759
A06	28650501	28650571	+	down	Uninucleated Pollen=> Binucleated Pollen	0.888759
A06	6071373	6071477	+	down	Uninucleated Pollen=> Binucleated Pollen	0.888759
A06	19337566	19337832	+	down	Uninucleated Pollen=> Binucleated Pollen	0.888759
A06	6639860	6639969	+	down	Uninucleated Pollen=> Binucleated Pollen	0.888759
A06	24047177	24047549	+	down	Uninucleated Pollen=> Binucleated Pollen	0.888759
A06	4100547	4100781	+	down	Uninucleated Pollen=> Binucleated Pollen	0.888759
A06	28787827	28797810	-	down	Uninucleated Pollen=> Binucleated Pollen	0.888759
A06	11588340	11588626	-	down	Uninucleated Pollen=> Binucleated Pollen	0.888759
A06	9349374	9349631	-	down	Uninucleated Pollen=> Binucleated Pollen	0.888759
A06	28628852	28628909	+	down	Uninucleated Pollen=> Binucleated Pollen	0.888759
A06	27825928	27826059	-	down	Uninucleated Pollen=> Binucleated Pollen	0.888759
A06	23826303	23856696	-	down	Uninucleated Pollen=> Binucleated Pollen	0.888759
A06	21958944	21959051	-	down	Uninucleated Pollen=> Binucleated Pollen	0.888759
A06	10295895	10296011	-	down	Uninucleated Pollen=> Binucleated Pollen	0.888759
A06	24423008	24423179	-	down	Uninucleated Pollen=> Binucleated Pollen	0.888759
A06	1243802	1243950	-	down	Uninucleated Pollen=> Binucleated Pollen	0.888759
A06	25771985	25772277	+	down	Uninucleated Pollen=> Binucleated Pollen	0.888759
A06	8495268	8495370	+	down	Uninucleated Pollen=> Binucleated Pollen	0.888759
A06	25424944	25425118	+	down	Uninucleated Pollen=> Binucleated Pollen	0.888759
A07	20210485	20211012	-	down	Uninucleated Pollen=> Binucleated Pollen	0.888759
A07	777055	777105	-	down	Uninucleated Pollen=> Binucleated Pollen	0.888759
A07	25376013	25376116	-	down	Uninucleated Pollen=> Binucleated Pollen	0.888759
A07	12175387	12175501	+	down	Uninucleated Pollen=> Binucleated Pollen	0.888759
A07	28325234	28325345	-	down	Uninucleated Pollen=> Binucleated Pollen	0.888759
A07	28278307	28279204	-	down	Uninucleated Pollen=> Binucleated Pollen	0.888759
A07	27758531	27759370	+	down	Uninucleated Pollen=> Binucleated Pollen	0.888759
A07	19497863	19498090	-	down	Uninucleated Pollen=> Binucleated Pollen	0.888759
A07	13228022	13228152	-	down	Uninucleated Pollen=> Binucleated Pollen	0.888759
A07	18364251	18364375	-	down	Uninucleated Pollen=> Binucleated Pollen	0.888759
A07	26292167	26294762	+	down	Uninucleated Pollen=> Binucleated Pollen	0.888759
A07	22493981	22494116	+	down	Uninucleated Pollen=> Binucleated Pollen	0.888759
A07	26222004	26224601	+	down	Uninucleated Pollen=> Binucleated Pollen	0.888759
A07	15765580	15765681	+	down	Uninucleated Pollen=> Binucleated Pollen	0.888759
A07	23790775	23790828	+	down	Uninucleated Pollen=> Binucleated Pollen	0.888759
A08	5335277	5335857	+	down	Uninucleated Pollen=> Binucleated Pollen	0.888759
A08	21955141	21955256	+	down	Uninucleated Pollen=> Binucleated Pollen	0.888759
A08	15765489	15765636	-	down	Uninucleated Pollen=> Binucleated Pollen	0.888759
A08	22346406	22352300	+	down	Uninucleated Pollen=> Binucleated Pollen	0.888759
A08	810585	810761	+	down	Uninucleated Pollen=> Binucleated Pollen	0.888759
A08	16518810	16518924	+	down	Uninucleated Pollen=> Binucleated Pollen	0.888759
A08	20689944	20690139	+	down	Uninucleated Pollen=> Binucleated Pollen	0.888759
A08	15163595	15163722	+	down	Uninucleated Pollen=> Binucleated Pollen	0.888759
A08	20288560	20288755	+	down	Uninucleated Pollen=> Binucleated Pollen	0.888759
A08	15788045	15789449	+	down	Uninucleated Pollen=> Binucleated Pollen	0.888759
A08	13104124	13104454	-	down	Uninucleated Pollen=> Binucleated Pollen	0.888759
A08	19365817	19371795	+	down	Uninucleated Pollen=> Binucleated Pollen	0.888759
A09	36764929	36765314	-	down	Uninucleated Pollen=> Binucleated Pollen	0.888759
A09	32077738	32077866	+	down	Uninucleated Pollen=> Binucleated Pollen	0.888759
A09	7034307	7034438	+	down	Uninucleated Pollen=> Binucleated Pollen	0.888759
A09	13796363	13796495	-	down	Uninucleated Pollen=> Binucleated Pollen	0.888759
A09	6697406	6697479	-	down	Uninucleated Pollen=> Binucleated Pollen	0.888759
A09	37115227	37116883	+	down	Uninucleated Pollen=> Binucleated Pollen	0.888759
A09	988496	988874	-	down	Uninucleated Pollen=> Binucleated Pollen	0.888759
A09	31148571	31178487	+	down	Uninucleated Pollen=> Binucleated Pollen	0.888759
A09	29178069	29178144	+	down	Uninucleated Pollen=> Binucleated Pollen	0.888759
A09	13796390	13796495	-	down	Uninucleated Pollen=> Binucleated Pollen	0.888759
A09	25122701	25122968	-	down	Uninucleated Pollen=> Binucleated Pollen	0.888759
A09	13912698	13912877	+	down	Uninucleated Pollen=> Binucleated Pollen	0.888759
A09	42487233	42490987	-	down	Uninucleated Pollen=> Binucleated Pollen	0.888759
A09	4765598	4765824	-	down	Uninucleated Pollen=> Binucleated Pollen	0.888759
A09	19159900	19160145	+	down	Uninucleated Pollen=> Binucleated Pollen	0.888759
A09	26183981	26184285	-	down	Uninucleated Pollen=> Binucleated Pollen	0.888759
A09	44674930	44719581	+	down	Uninucleated Pollen=> Binucleated Pollen	0.888759
A09	40252257	40252428	-	down	Uninucleated Pollen=> Binucleated Pollen	0.888759
A09	41183003	41183113	-	down	Uninucleated Pollen=> Binucleated Pollen	0.888759
A09	43249549	43249615	+	down	Uninucleated Pollen=> Binucleated Pollen	0.888759
A09	7452480	7452662	+	down	Uninucleated Pollen=> Binucleated Pollen	0.888759
A09	5589687	5589807	+	down	Uninucleated Pollen=> Binucleated Pollen	0.888759
A10	18423639	18426481	+	down	Uninucleated Pollen=> Binucleated Pollen	0.888759
A10	14885111	14888398	+	down	Uninucleated Pollen=> Binucleated Pollen	0.888759
A10	14280106	14286677	-	down	Uninucleated Pollen=> Binucleated Pollen	0.888759
A10	453294	453435	-	down	Uninucleated Pollen=> Binucleated Pollen	0.888759
A10	16625072	16625207	-	down	Uninucleated Pollen=> Binucleated Pollen	0.888759
A10	892502	892745	-	down	Uninucleated Pollen=> Binucleated Pollen	0.888759
A10	17968575	17968717	-	down	Uninucleated Pollen=> Binucleated Pollen	0.888759
A10	8403276	8403390	+	down	Uninucleated Pollen=> Binucleated Pollen	0.888759
A10	19027809	19030642	-	down	Uninucleated Pollen=> Binucleated Pollen	0.888759
A10	16302869	16305884	+	down	Uninucleated Pollen=> Binucleated Pollen	0.888759
A10	55348	56362	+	down	Uninucleated Pollen=> Binucleated Pollen	0.888759
A10	20023360	20023558	+	down	Uninucleated Pollen=> Binucleated Pollen	0.888759
A10	12566005	12567155	+	down	Uninucleated Pollen=> Binucleated Pollen	0.888759
A10	3484618	3484864	+	down	Uninucleated Pollen=> Binucleated Pollen	0.888759
A10	11421564	11421725	+	down	Uninucleated Pollen=> Binucleated Pollen	0.888759
A10	15474408	15474763	-	down	Uninucleated Pollen=> Binucleated Pollen	0.888759
A10	18125318	18126955	+	down	Uninucleated Pollen=> Binucleated Pollen	0.888759
A10	19175478	19175658	-	down	Uninucleated Pollen=> Binucleated Pollen	0.888759
A10	19416953	19417073	-	down	Uninucleated Pollen=> Binucleated Pollen	0.888759
A10	16054156	16054258	-	down	Uninucleated Pollen=> Binucleated Pollen	0.888759
Scaffold0156	47188	47311	+	down	Uninucleated Pollen=> Binucleated Pollen	0.888759
Scaffold0276	58933	59467	+	down	Uninucleated Pollen=> Binucleated Pollen	0.888759
Scaffold0640	88224	88721	-	down	Uninucleated Pollen=> Binucleated Pollen	0.888759
A02	15756333	15768169	+	down	Uninucleated Pollen=> Binucleated Pollen	0.881898
A10	14162637	14167454	+	down	Uninucleated Pollen=> Binucleated Pollen	0.881679
A06	9670030	9673402	+	down	Uninucleated Pollen=> Binucleated Pollen	0.864891
A09	41297482	41304390	+	down	Uninucleated Pollen=> Binucleated Pollen	0.848905
A03	5729012	5729145	+	down	Uninucleated Pollen=> Binucleated Pollen	0.845839
A07	19339916	19340016	-	down	Uninucleated Pollen=> Binucleated Pollen	0.845839
Scaffold0156	47137	47311	+	down	Uninucleated Pollen=> Binucleated Pollen	0.845839
A05	7490523	7493086	+	down	Uninucleated Pollen=> Binucleated Pollen	0.831241
A05	4393888	4394002	+	down	Uninucleated Pollen=> Binucleated Pollen	0.815401
A09	3023297	3036667	+	down	Uninucleated Pollen=> Binucleated Pollen	0.811898
A10	14161484	14166236	+	down	Uninucleated Pollen=> Binucleated Pollen	0.802409
A05	10487937	10522774	+	down	Uninucleated Pollen=> Binucleated Pollen	0.801168
A09	43638427	43684686	+	down	Uninucleated Pollen=> Binucleated Pollen	0.800292
A01	7169436	7173083	-	up	Binucleated Pollen=> Mature Pollen	1
A01	23747963	23754770	-	up	Binucleated Pollen=> Mature Pollen	1
A01	7169436	7178616	-	up	Binucleated Pollen=> Mature Pollen	1
A01	9905389	9909948	+	up	Binucleated Pollen=> Mature Pollen	1
A03	21895541	21901625	-	up	Binucleated Pollen=> Mature Pollen	1
A03	3908910	3909141	+	up	Binucleated Pollen=> Mature Pollen	1
A07	21889289	21893319	-	up	Binucleated Pollen=> Mature Pollen	1
A08	16487533	16493072	+	up	Binucleated Pollen=> Mature Pollen	1
A09	2203002	2203182	+	up	Binucleated Pollen=> Mature Pollen	1
A09	2203014	2203284	+	up	Binucleated Pollen=> Mature Pollen	1
A01	8810011	8814625	+	up	Binucleated Pollen=> Mature Pollen	0.99991
A01	26372230	26375302	+	up	Binucleated Pollen=> Mature Pollen	0.99991
A01	26372230	26375296	+	up	Binucleated Pollen=> Mature Pollen	0.99991
A03	10622760	10622920	-	up	Binucleated Pollen=> Mature Pollen	0.99991
A09	2203053	2203401	+	up	Binucleated Pollen=> Mature Pollen	0.99973
A09	2203053	2203167	+	up	Binucleated Pollen=> Mature Pollen	0.999459
A01	25952517	25952659	+	up	Binucleated Pollen=> Mature Pollen	0.999099
A06	24708263	24708407	+	up	Binucleated Pollen=> Mature Pollen	0.999009
A07	23534452	23534597	-	up	Binucleated Pollen=> Mature Pollen	0.998378
A09	2203116	2203269	+	up	Binucleated Pollen=> Mature Pollen	0.998018
A01	2567373	2568697	-	up	Binucleated Pollen=> Mature Pollen	0.997027
A08	16487533	16493329	+	up	Binucleated Pollen=> Mature Pollen	0.997027
A09	2203032	2203260	+	up	Binucleated Pollen=> Mature Pollen	0.997027
A10	14963211	14963376	-	up	Binucleated Pollen=> Mature Pollen	0.996486
A10	18958680	18958824	-	up	Binucleated Pollen=> Mature Pollen	0.995946
A04	17283711	17288789	+	up	Binucleated Pollen=> Mature Pollen	0.995405
A08	8669532	8669634	-	up	Binucleated Pollen=> Mature Pollen	0.995405
A09	2203116	2203254	+	up	Binucleated Pollen=> Mature Pollen	0.995405
A09	3234713	3234831	-	up	Binucleated Pollen=> Mature Pollen	0.995405
A03	9356959	9361826	+	up	Binucleated Pollen=> Mature Pollen	0.995225
A10	3064306	3111922	+	up	Binucleated Pollen=> Mature Pollen	0.994955
A03	21136473	21136605	-	up	Binucleated Pollen=> Mature Pollen	0.993784
A01	8810961	8815611	+	up	Binucleated Pollen=> Mature Pollen	0.993604
A03	15254065	15254233	+	up	Binucleated Pollen=> Mature Pollen	0.993604
A03	17706127	17706420	+	up	Binucleated Pollen=> Mature Pollen	0.993604
A05	27222543	27222933	+	up	Binucleated Pollen=> Mature Pollen	0.993604
A09	11318791	11320224	+	up	Binucleated Pollen=> Mature Pollen	0.993604
A09	2202977	2203083	+	up	Binucleated Pollen=> Mature Pollen	0.993604
A07	28152944	28175904	+	up	Binucleated Pollen=> Mature Pollen	0.992162
A09	2202999	2203101	+	up	Binucleated Pollen=> Mature Pollen	0.992162
A09	2203059	2203260	+	up	Binucleated Pollen=> Mature Pollen	0.992162
A01	716200	719129	+	up	Binucleated Pollen=> Mature Pollen	0.99027
A02	14153915	14154431	-	up	Binucleated Pollen=> Mature Pollen	0.99027
A05	15602014	15602119	-	up	Binucleated Pollen=> Mature Pollen	0.99027
A09	27217442	27217640	-	up	Binucleated Pollen=> Mature Pollen	0.99027
A08	9267816	9271586	+	up	Binucleated Pollen=> Mature Pollen	0.988468
A09	2202977	2203116	+	up	Binucleated Pollen=> Mature Pollen	0.987568
A01	27559535	27562593	-	up	Binucleated Pollen=> Mature Pollen	0.986937
A02	5811006	5815590	+	up	Binucleated Pollen=> Mature Pollen	0.986937
A06	24708174	24708342	+	up	Binucleated Pollen=> Mature Pollen	0.986937
A08	17200319	17200481	-	up	Binucleated Pollen=> Mature Pollen	0.986937
A09	2203083	2203269	+	up	Binucleated Pollen=> Mature Pollen	0.986937
A10	12028421	12030321	-	up	Binucleated Pollen=> Mature Pollen	0.986937
A08	9267812	9271586	+	up	Binucleated Pollen=> Mature Pollen	0.984955
A06	24708263	24708383	+	up	Binucleated Pollen=> Mature Pollen	0.984775
A01	2059596	2059788	-	up	Binucleated Pollen=> Mature Pollen	0.980811
A03	16540782	16540980	-	up	Binucleated Pollen=> Mature Pollen	0.980811
A05	18569257	18570621	-	up	Binucleated Pollen=> Mature Pollen	0.980811
A08	22807875	22808031	+	up	Binucleated Pollen=> Mature Pollen	0.98036
A01	1680856	1680968	-	up	Binucleated Pollen=> Mature Pollen	0.972973
A03	16540554	16540734	+	up	Binucleated Pollen=> Mature Pollen	0.972973
A03	10295182	10295300	+	up	Binucleated Pollen=> Mature Pollen	0.972973
A06	6377978	6389763	-	up	Binucleated Pollen=> Mature Pollen	0.972973
A06	5272058	5272159	+	up	Binucleated Pollen=> Mature Pollen	0.972973
A08	8565387	8573290	-	up	Binucleated Pollen=> Mature Pollen	0.972973
A09	41288740	41288806	-	up	Binucleated Pollen=> Mature Pollen	0.972973
A09	2203053	2203230	+	up	Binucleated Pollen=> Mature Pollen	0.972973
A10	2700995	2705374	+	up	Binucleated Pollen=> Mature Pollen	0.972973
A09	42350390	42353779	+	up	Binucleated Pollen=> Mature Pollen	0.970811
A02	618575	621313	+	up	Binucleated Pollen=> Mature Pollen	0.966757
A01	17191457	17255484	-	up	Binucleated Pollen=> Mature Pollen	0.96009
A01	2059515	2059671	-	up	Binucleated Pollen=> Mature Pollen	0.96009
A02	9497722	9498352	-	up	Binucleated Pollen=> Mature Pollen	0.96009
A02	24724081	24731340	-	up	Binucleated Pollen=> Mature Pollen	0.96009
A03	32894578	32902588	-	up	Binucleated Pollen=> Mature Pollen	0.96009
A03	17706257	17706416	+	up	Binucleated Pollen=> Mature Pollen	0.96009
A03	18804934	18805073	+	up	Binucleated Pollen=> Mature Pollen	0.96009
A04	9734348	9734467	-	up	Binucleated Pollen=> Mature Pollen	0.96009
A06	24707969	24708071	+	up	Binucleated Pollen=> Mature Pollen	0.96009
A06	24707945	24708095	+	up	Binucleated Pollen=> Mature Pollen	0.96009
A08	16893251	16893386	+	up	Binucleated Pollen=> Mature Pollen	0.96009
A08	14665356	14665493	+	up	Binucleated Pollen=> Mature Pollen	0.96009
A09	27217442	27217604	-	up	Binucleated Pollen=> Mature Pollen	0.96009
A09	2203050	2203221	+	up	Binucleated Pollen=> Mature Pollen	0.96009
A09	2202999	2203125	+	up	Binucleated Pollen=> Mature Pollen	0.96009
A07	19054599	19058382	+	up	Binucleated Pollen=> Mature Pollen	0.958739
A03	21688208	21696783	+	up	Binucleated Pollen=> Mature Pollen	0.938649
A01	8815345	8815553	+	up	Binucleated Pollen=> Mature Pollen	0.936216
A02	28785359	28795662	+	up	Binucleated Pollen=> Mature Pollen	0.936216
A02	1772834	1772948	-	up	Binucleated Pollen=> Mature Pollen	0.936216
A02	14153915	14154440	-	up	Binucleated Pollen=> Mature Pollen	0.936216
A02	17778384	17781933	+	up	Binucleated Pollen=> Mature Pollen	0.936216
A02	3461718	3462199	+	up	Binucleated Pollen=> Mature Pollen	0.936216
A03	18804932	18805062	+	up	Binucleated Pollen=> Mature Pollen	0.936216
A03	12701464	12701662	-	up	Binucleated Pollen=> Mature Pollen	0.936216
A03	11912356	11912476	-	up	Binucleated Pollen=> Mature Pollen	0.936216
A03	2892720	2892846	+	up	Binucleated Pollen=> Mature Pollen	0.936216
A04	18093608	18093761	-	up	Binucleated Pollen=> Mature Pollen	0.936216
A04	13399309	13399421	+	up	Binucleated Pollen=> Mature Pollen	0.936216
A05	6277152	6283949	-	up	Binucleated Pollen=> Mature Pollen	0.936216
A05	24387363	24387528	+	up	Binucleated Pollen=> Mature Pollen	0.936216
A05	19903011	19958712	+	up	Binucleated Pollen=> Mature Pollen	0.936216
A05	26719071	26719222	+	up	Binucleated Pollen=> Mature Pollen	0.936216
A06	24708174	24708390	+	up	Binucleated Pollen=> Mature Pollen	0.936216
A06	24708095	24708197	+	up	Binucleated Pollen=> Mature Pollen	0.936216
A07	23534489	23534597	-	up	Binucleated Pollen=> Mature Pollen	0.936216
A08	17200319	17200520	-	up	Binucleated Pollen=> Mature Pollen	0.936216
A09	2203083	2203221	+	up	Binucleated Pollen=> Mature Pollen	0.936216
A09	2203059	2203182	+	up	Binucleated Pollen=> Mature Pollen	0.936216
A09	2203059	2203206	+	up	Binucleated Pollen=> Mature Pollen	0.936216
A09	1681316	1681563	+	up	Binucleated Pollen=> Mature Pollen	0.936216
A09	3085404	3085524	+	up	Binucleated Pollen=> Mature Pollen	0.936216
A09	2202977	2203140	+	up	Binucleated Pollen=> Mature Pollen	0.936216
A09	17509785	17510206	-	up	Binucleated Pollen=> Mature Pollen	0.936216
A09	5707794	5707914	+	up	Binucleated Pollen=> Mature Pollen	0.936216
A09	42026040	42026284	+	up	Binucleated Pollen=> Mature Pollen	0.936216
A09	2203083	2203197	+	up	Binucleated Pollen=> Mature Pollen	0.936216
A10	3065349	3113322	+	up	Binucleated Pollen=> Mature Pollen	0.936216
A03	29661934	29662261	+	up	Binucleated Pollen=> Mature Pollen	0.924505
A05	3479889	3488090	+	up	Binucleated Pollen=> Mature Pollen	0.924505
A06	24707945	24708047	+	up	Binucleated Pollen=> Mature Pollen	0.90973
A08	21674216	21688475	-	up	Binucleated Pollen=> Mature Pollen	0.906937
A09	30180288	30183928	-	up	Binucleated Pollen=> Mature Pollen	0.899459
A01	25754315	25757446	-	up	Binucleated Pollen=> Mature Pollen	0.886757
A02	8820925	8821085	+	up	Binucleated Pollen=> Mature Pollen	0.882432
A03	11976392	11976513	+	up	Binucleated Pollen=> Mature Pollen	0.882432
A09	12576910	12577330	-	up	Binucleated Pollen=> Mature Pollen	0.882432
A01	23416853	23417015	-	up	Binucleated Pollen=> Mature Pollen	0.87973
A01	24691284	24691396	-	up	Binucleated Pollen=> Mature Pollen	0.87973
A01	2059515	2059692	-	up	Binucleated Pollen=> Mature Pollen	0.87973
A01	26240961	26241090	+	up	Binucleated Pollen=> Mature Pollen	0.87973
A01	20317378	20318698	-	up	Binucleated Pollen=> Mature Pollen	0.87973
A01	18483578	18484129	+	up	Binucleated Pollen=> Mature Pollen	0.87973
A01	25537022	25537166	-	up	Binucleated Pollen=> Mature Pollen	0.87973
A01	25957553	25957679	-	up	Binucleated Pollen=> Mature Pollen	0.87973
A01	18798117	18798231	-	up	Binucleated Pollen=> Mature Pollen	0.87973
A01	6207890	6212821	+	up	Binucleated Pollen=> Mature Pollen	0.87973
A01	25951671	25951776	-	up	Binucleated Pollen=> Mature Pollen	0.87973
A01	23416853	23416970	-	up	Binucleated Pollen=> Mature Pollen	0.87973
A02	9600685	9602418	-	up	Binucleated Pollen=> Mature Pollen	0.87973
A02	360645	360726	-	up	Binucleated Pollen=> Mature Pollen	0.87973
A02	27201962	27202157	-	up	Binucleated Pollen=> Mature Pollen	0.87973
A02	5740119	5740233	+	up	Binucleated Pollen=> Mature Pollen	0.87973
A02	24627358	24641914	-	up	Binucleated Pollen=> Mature Pollen	0.87973
A02	13650345	13686750	-	up	Binucleated Pollen=> Mature Pollen	0.87973
A03	9931572	9931725	-	up	Binucleated Pollen=> Mature Pollen	0.87973
A03	5938779	5938892	-	up	Binucleated Pollen=> Mature Pollen	0.87973
A03	21808485	21808730	-	up	Binucleated Pollen=> Mature Pollen	0.87973
A03	15254048	15254156	+	up	Binucleated Pollen=> Mature Pollen	0.87973
A03	27811949	27812064	+	up	Binucleated Pollen=> Mature Pollen	0.87973
A03	18104056	18122868	+	up	Binucleated Pollen=> Mature Pollen	0.87973
A03	15254021	15254249	+	up	Binucleated Pollen=> Mature Pollen	0.87973
A03	17706117	17706420	+	up	Binucleated Pollen=> Mature Pollen	0.87973
A03	15342103	15342216	+	up	Binucleated Pollen=> Mature Pollen	0.87973
A03	2953672	2953801	+	up	Binucleated Pollen=> Mature Pollen	0.87973
A03	18100856	18119630	+	up	Binucleated Pollen=> Mature Pollen	0.87973
A03	29670445	29670553	+	up	Binucleated Pollen=> Mature Pollen	0.87973
A04	9734332	9734479	-	up	Binucleated Pollen=> Mature Pollen	0.87973
A04	9478754	9478898	+	up	Binucleated Pollen=> Mature Pollen	0.87973
A04	487489	487638	+	up	Binucleated Pollen=> Mature Pollen	0.87973
A04	10337110	10338315	-	up	Binucleated Pollen=> Mature Pollen	0.87973
A04	19855808	19857880	-	up	Binucleated Pollen=> Mature Pollen	0.87973
A04	17349624	17349735	+	up	Binucleated Pollen=> Mature Pollen	0.87973
A05	6437068	6437182	-	up	Binucleated Pollen=> Mature Pollen	0.87973
A05	21679253	21699887	-	up	Binucleated Pollen=> Mature Pollen	0.87973
A05	4301385	4301454	-	up	Binucleated Pollen=> Mature Pollen	0.87973
A05	21876603	21876778	+	up	Binucleated Pollen=> Mature Pollen	0.87973
A05	1044093	1044247	-	up	Binucleated Pollen=> Mature Pollen	0.87973
A05	28252626	28256460	-	up	Binucleated Pollen=> Mature Pollen	0.87973
A05	9348952	9349109	+	up	Binucleated Pollen=> Mature Pollen	0.87973
A06	3217200	3217935	-	up	Binucleated Pollen=> Mature Pollen	0.87973
A06	12209840	12209903	+	up	Binucleated Pollen=> Mature Pollen	0.87973
A06	24269083	24269267	-	up	Binucleated Pollen=> Mature Pollen	0.87973
A06	4543846	4544165	-	up	Binucleated Pollen=> Mature Pollen	0.87973
A06	24104371	24104500	+	up	Binucleated Pollen=> Mature Pollen	0.87973
A06	24708263	24708419	+	up	Binucleated Pollen=> Mature Pollen	0.87973
A06	24707894	24708041	+	up	Binucleated Pollen=> Mature Pollen	0.87973
A06	12209413	12209519	+	up	Binucleated Pollen=> Mature Pollen	0.87973
A06	24708071	24708197	+	up	Binucleated Pollen=> Mature Pollen	0.87973
A06	28040420	28048136	-	up	Binucleated Pollen=> Mature Pollen	0.87973
A07	28020218	28020342	-	up	Binucleated Pollen=> Mature Pollen	0.87973
A07	14949184	14949663	+	up	Binucleated Pollen=> Mature Pollen	0.87973
A07	21735113	21735343	+	up	Binucleated Pollen=> Mature Pollen	0.87973
A07	584862	584992	-	up	Binucleated Pollen=> Mature Pollen	0.87973
A07	1736484	1736603	-	up	Binucleated Pollen=> Mature Pollen	0.87973
A07	16608855	16608967	-	up	Binucleated Pollen=> Mature Pollen	0.87973
A07	1736627	1736771	+	up	Binucleated Pollen=> Mature Pollen	0.87973
A07	1737317	1737421	+	up	Binucleated Pollen=> Mature Pollen	0.87973
A07	1102741	1102855	+	up	Binucleated Pollen=> Mature Pollen	0.87973
A07	21264237	21264342	+	up	Binucleated Pollen=> Mature Pollen	0.87973
A08	20496640	20496925	+	up	Binucleated Pollen=> Mature Pollen	0.87973
A08	22241297	22241416	-	up	Binucleated Pollen=> Mature Pollen	0.87973
A08	5219985	5224183	+	up	Binucleated Pollen=> Mature Pollen	0.87973
A08	22438603	22439180	+	up	Binucleated Pollen=> Mature Pollen	0.87973
A08	3559018	3559159	+	up	Binucleated Pollen=> Mature Pollen	0.87973
A09	2203059	2203173	+	up	Binucleated Pollen=> Mature Pollen	0.87973
A09	2203032	2203197	+	up	Binucleated Pollen=> Mature Pollen	0.87973
A09	37488807	37488900	+	up	Binucleated Pollen=> Mature Pollen	0.87973
A09	2021102	2021207	+	up	Binucleated Pollen=> Mature Pollen	0.87973
A09	2203053	2203182	+	up	Binucleated Pollen=> Mature Pollen	0.87973
A09	2203083	2203307	+	up	Binucleated Pollen=> Mature Pollen	0.87973
A09	42602974	42603112	+	up	Binucleated Pollen=> Mature Pollen	0.87973
A09	1493674	1493785	-	up	Binucleated Pollen=> Mature Pollen	0.87973
A09	2203050	2203173	+	up	Binucleated Pollen=> Mature Pollen	0.87973
A09	2203014	2203140	+	up	Binucleated Pollen=> Mature Pollen	0.87973
A09	2203053	2203269	+	up	Binucleated Pollen=> Mature Pollen	0.87973
A09	2203032	2203173	+	up	Binucleated Pollen=> Mature Pollen	0.87973
A09	2203059	2203197	+	up	Binucleated Pollen=> Mature Pollen	0.87973
A09	31461935	31462130	-	up	Binucleated Pollen=> Mature Pollen	0.87973
A10	11789224	11791011	+	up	Binucleated Pollen=> Mature Pollen	0.87973
A10	14961905	14962259	+	up	Binucleated Pollen=> Mature Pollen	0.87973
A10	113487	113593	+	up	Binucleated Pollen=> Mature Pollen	0.87973
Scaffold0640	39226	39329	-	up	Binucleated Pollen=> Mature Pollen	0.87973
Scaffold0923	18366	18510	-	up	Binucleated Pollen=> Mature Pollen	0.87973
A08	20523764	20530541	-	up	Binucleated Pollen=> Mature Pollen	0.860991
A01	6209530	6214621	+	up	Binucleated Pollen=> Mature Pollen	0.849459
A04	19702539	19705479	-	up	Binucleated Pollen=> Mature Pollen	0.838829
A05	4670551	4683161	+	up	Binucleated Pollen=> Mature Pollen	0.821802
A01	23749473	23756219	-	up	Binucleated Pollen=> Mature Pollen	0.816757
A08	18115667	18121507	+	up	Binucleated Pollen=> Mature Pollen	0.813784
A01	9904922	9909803	+	up	Binucleated Pollen=> Mature Pollen	0.804054
A05	24281518	24286285	-	up	Binucleated Pollen=> Mature Pollen	0.803874
A09	1318357	1318418	-	up	Binucleated Pollen=> Mature Pollen	0.802523
A05	7490523	7493086	+	up	Binucleated Pollen=> Mature Pollen	0.801532
A05	21106337	21109919	-	down	Binucleated Pollen=> Mature Pollen	1
Scaffold0276	112364	112643	-	down	Binucleated Pollen=> Mature Pollen	1
A04	2931448	2942096	-	down	Binucleated Pollen=> Mature Pollen	0.99991
A09	2203017	2203284	+	down	Binucleated Pollen=> Mature Pollen	0.99991
A03	20874452	20878288	-	down	Binucleated Pollen=> Mature Pollen	0.999459
A07	14630391	14636620	+	down	Binucleated Pollen=> Mature Pollen	0.999369
A08	4681236	4681374	-	down	Binucleated Pollen=> Mature Pollen	0.999369
A09	7785502	7789966	+	down	Binucleated Pollen=> Mature Pollen	0.998739
A09	25909078	25947502	+	down	Binucleated Pollen=> Mature Pollen	0.997838
A02	2606733	2613061	-	down	Binucleated Pollen=> Mature Pollen	0.997748
A05	4897436	4902627	-	down	Binucleated Pollen=> Mature Pollen	0.997207
A07	23368503	23371251	+	down	Binucleated Pollen=> Mature Pollen	0.997027
A03	6483406	6489892	+	down	Binucleated Pollen=> Mature Pollen	0.996847
A02	2120595	2126888	-	down	Binucleated Pollen=> Mature Pollen	0.996306
A03	2988366	2995559	-	down	Binucleated Pollen=> Mature Pollen	0.996036
A09	41304021	41306599	-	down	Binucleated Pollen=> Mature Pollen	0.996036
A05	21106205	21109863	-	down	Binucleated Pollen=> Mature Pollen	0.992973
A01	20330983	20343330	-	down	Binucleated Pollen=> Mature Pollen	0.991982
A01	7990676	7995283	+	down	Binucleated Pollen=> Mature Pollen	0.990541
A03	3341497	3354589	-	down	Binucleated Pollen=> Mature Pollen	0.990541
A03	15299779	15302566	+	down	Binucleated Pollen=> Mature Pollen	0.990541
A04	3406803	3423985	-	down	Binucleated Pollen=> Mature Pollen	0.990541
A02	1210452	1210608	-	down	Binucleated Pollen=> Mature Pollen	0.988378
A05	10487937	10522774	+	down	Binucleated Pollen=> Mature Pollen	0.988378
A09	3023297	3036667	+	down	Binucleated Pollen=> Mature Pollen	0.988378
A06	26462429	26472903	+	down	Binucleated Pollen=> Mature Pollen	0.987387
A05	23147634	23147814	-	down	Binucleated Pollen=> Mature Pollen	0.985225
A03	24023817	24024008	+	down	Binucleated Pollen=> Mature Pollen	0.982072
A05	5805400	5811019	-	down	Binucleated Pollen=> Mature Pollen	0.982072
A05	10487314	10522167	+	down	Binucleated Pollen=> Mature Pollen	0.982072
A07	601219	641103	+	down	Binucleated Pollen=> Mature Pollen	0.982072
A10	100260	108516	-	down	Binucleated Pollen=> Mature Pollen	0.982072
A03	20875120	20878940	-	down	Binucleated Pollen=> Mature Pollen	0.980541
A03	21177449	21181573	-	down	Binucleated Pollen=> Mature Pollen	0.978829
A02	26044825	26081770	+	down	Binucleated Pollen=> Mature Pollen	0.977117
A06	9670030	9673402	+	down	Binucleated Pollen=> Mature Pollen	0.977117
A08	18844141	18849865	+	down	Binucleated Pollen=> Mature Pollen	0.977117
A03	3603042	3608773	-	down	Binucleated Pollen=> Mature Pollen	0.976667
A05	19964131	19964359	+	down	Binucleated Pollen=> Mature Pollen	0.975495
A10	18733026	18753896	-	down	Binucleated Pollen=> Mature Pollen	0.974775
A05	2548519	2565953	+	down	Binucleated Pollen=> Mature Pollen	0.971351
A07	18381431	18385373	+	down	Binucleated Pollen=> Mature Pollen	0.971351
A09	10515714	10524557	-	down	Binucleated Pollen=> Mature Pollen	0.971351
A05	4897682	4902790	-	down	Binucleated Pollen=> Mature Pollen	0.96964
A05	28061811	28064232	-	down	Binucleated Pollen=> Mature Pollen	0.963694
A05	5174723	5202611	+	down	Binucleated Pollen=> Mature Pollen	0.962252
A06	25312771	25316287	-	down	Binucleated Pollen=> Mature Pollen	0.962252
A08	13539019	13546998	+	down	Binucleated Pollen=> Mature Pollen	0.962252
A05	27867396	27867519	-	down	Binucleated Pollen=> Mature Pollen	0.957748
A08	17287359	17292958	-	down	Binucleated Pollen=> Mature Pollen	0.955946
A01	26806609	26814738	-	down	Binucleated Pollen=> Mature Pollen	0.951351
A02	15756333	15768169	+	down	Binucleated Pollen=> Mature Pollen	0.951351
A01	20333676	20346277	-	down	Binucleated Pollen=> Mature Pollen	0.948649
A01	12971430	12971550	-	down	Binucleated Pollen=> Mature Pollen	0.948649
A02	23068438	23102570	+	down	Binucleated Pollen=> Mature Pollen	0.948649
A02	653167	655659	+	down	Binucleated Pollen=> Mature Pollen	0.948649
A02	1252005	1252278	+	down	Binucleated Pollen=> Mature Pollen	0.948649
A05	12430200	12430483	+	down	Binucleated Pollen=> Mature Pollen	0.948649
A05	1562236	1565153	-	down	Binucleated Pollen=> Mature Pollen	0.948649
A06	3536347	3536452	-	down	Binucleated Pollen=> Mature Pollen	0.948649
A06	22924390	22924785	+	down	Binucleated Pollen=> Mature Pollen	0.948649
A07	18773152	18779667	-	down	Binucleated Pollen=> Mature Pollen	0.948649
A09	6530998	6551307	-	down	Binucleated Pollen=> Mature Pollen	0.948649
A09	38113140	38116811	+	down	Binucleated Pollen=> Mature Pollen	0.948649
A09	29620528	29657485	-	down	Binucleated Pollen=> Mature Pollen	0.948649
A10	14162637	14167454	+	down	Binucleated Pollen=> Mature Pollen	0.94027
A03	4736377	4745424	-	down	Binucleated Pollen=> Mature Pollen	0.939189
A10	14161484	14166236	+	down	Binucleated Pollen=> Mature Pollen	0.938108
A09	43638427	43684686	+	down	Binucleated Pollen=> Mature Pollen	0.937387
A10	1761277	1764859	-	down	Binucleated Pollen=> Mature Pollen	0.931802
A01	20333825	20346417	-	down	Binucleated Pollen=> Mature Pollen	0.93045
A02	5054268	5061500	-	down	Binucleated Pollen=> Mature Pollen	0.93045
A02	13202972	13222489	+	down	Binucleated Pollen=> Mature Pollen	0.93045
A02	649883	656437	-	down	Binucleated Pollen=> Mature Pollen	0.93045
A03	17850455	17860737	-	down	Binucleated Pollen=> Mature Pollen	0.93045
A03	2988786	2995979	+	down	Binucleated Pollen=> Mature Pollen	0.93045
A07	1234243	1234417	-	down	Binucleated Pollen=> Mature Pollen	0.93045
A07	24577008	24577219	+	down	Binucleated Pollen=> Mature Pollen	0.93045
A09	25909078	25922325	+	down	Binucleated Pollen=> Mature Pollen	0.93045
A09	41297482	41304390	+	down	Binucleated Pollen=> Mature Pollen	0.93045
A10	13511561	13511675	+	down	Binucleated Pollen=> Mature Pollen	0.93045
A05	4897870	4903189	-	down	Binucleated Pollen=> Mature Pollen	0.924685
A09	41505109	41505229	+	down	Binucleated Pollen=> Mature Pollen	0.913423
A01	3348713	3390223	-	down	Binucleated Pollen=> Mature Pollen	0.90991
A06	24791448	24807153	-	down	Binucleated Pollen=> Mature Pollen	0.904054
A07	870194	942509	-	down	Binucleated Pollen=> Mature Pollen	0.902703
A01	26795444	26806886	-	down	Binucleated Pollen=> Mature Pollen	0.892252
A06	2836465	2878196	+	down	Binucleated Pollen=> Mature Pollen	0.891171
A01	2927004	2927398	+	down	Binucleated Pollen=> Mature Pollen	0.883874
A01	669769	672184	-	down	Binucleated Pollen=> Mature Pollen	0.883874
A01	5986639	5987108	+	down	Binucleated Pollen=> Mature Pollen	0.883874
A01	6540104	6540242	+	down	Binucleated Pollen=> Mature Pollen	0.883874
A01	3969116	3969224	-	down	Binucleated Pollen=> Mature Pollen	0.883874
A03	29670451	29670553	+	down	Binucleated Pollen=> Mature Pollen	0.883874
A03	17850455	17860814	-	down	Binucleated Pollen=> Mature Pollen	0.883874
A04	19867982	19898236	+	down	Binucleated Pollen=> Mature Pollen	0.883874
A05	19989219	19998781	+	down	Binucleated Pollen=> Mature Pollen	0.883874
A05	20147039	20165686	-	down	Binucleated Pollen=> Mature Pollen	0.883874
A05	7355639	7360006	-	down	Binucleated Pollen=> Mature Pollen	0.883874
A06	7866321	7869644	-	down	Binucleated Pollen=> Mature Pollen	0.883874
A06	25528317	25528429	+	down	Binucleated Pollen=> Mature Pollen	0.883874
A06	2839926	2881515	+	down	Binucleated Pollen=> Mature Pollen	0.883874
A06	28028749	28029071	+	down	Binucleated Pollen=> Mature Pollen	0.883874
A06	27568624	27568770	-	down	Binucleated Pollen=> Mature Pollen	0.883874
A07	14144909	14145023	+	down	Binucleated Pollen=> Mature Pollen	0.883874
A08	18856437	18869430	+	down	Binucleated Pollen=> Mature Pollen	0.883874
A09	15059757	15071782	+	down	Binucleated Pollen=> Mature Pollen	0.883874
A06	1233704	1243082	-	down	Binucleated Pollen=> Mature Pollen	0.853514
A07	27546185	27546324	-	down	Binucleated Pollen=> Mature Pollen	0.840991
A05	1457436	1462586	-	down	Binucleated Pollen=> Mature Pollen	0.81964
A01	7956222	7956327	-	down	Binucleated Pollen=> Mature Pollen	0.817477
A01	25012296	25012410	-	down	Binucleated Pollen=> Mature Pollen	0.817477
A01	23616432	23616503	-	down	Binucleated Pollen=> Mature Pollen	0.817477
A01	5458274	5458385	+	down	Binucleated Pollen=> Mature Pollen	0.817477
A01	6467932	6468150	-	down	Binucleated Pollen=> Mature Pollen	0.817477
A01	827787	827922	-	down	Binucleated Pollen=> Mature Pollen	0.817477
A02	26074214	26092992	+	down	Binucleated Pollen=> Mature Pollen	0.817477
A02	23831630	23831744	-	down	Binucleated Pollen=> Mature Pollen	0.817477
A02	15434732	15460949	+	down	Binucleated Pollen=> Mature Pollen	0.817477
A02	9773456	9773983	+	down	Binucleated Pollen=> Mature Pollen	0.817477
A02	11357948	11358056	-	down	Binucleated Pollen=> Mature Pollen	0.817477
A02	4281530	4281735	+	down	Binucleated Pollen=> Mature Pollen	0.817477
A02	10584470	10589609	+	down	Binucleated Pollen=> Mature Pollen	0.817477
A02	2732566	2733487	+	down	Binucleated Pollen=> Mature Pollen	0.817477
A03	5591302	5591430	-	down	Binucleated Pollen=> Mature Pollen	0.817477
A03	29077508	29078248	+	down	Binucleated Pollen=> Mature Pollen	0.817477
A03	3092161	3092302	+	down	Binucleated Pollen=> Mature Pollen	0.817477
A03	29670765	29670942	+	down	Binucleated Pollen=> Mature Pollen	0.817477
A03	14490521	14495355	+	down	Binucleated Pollen=> Mature Pollen	0.817477
A03	57113	57253	-	down	Binucleated Pollen=> Mature Pollen	0.817477
A03	5719247	5739495	+	down	Binucleated Pollen=> Mature Pollen	0.817477
A04	14391977	14392166	+	down	Binucleated Pollen=> Mature Pollen	0.817477
A04	7883090	7883289	-	down	Binucleated Pollen=> Mature Pollen	0.817477
A05	4393888	4394002	+	down	Binucleated Pollen=> Mature Pollen	0.817477
A05	4842997	4843111	+	down	Binucleated Pollen=> Mature Pollen	0.817477
A05	8449954	8465667	-	down	Binucleated Pollen=> Mature Pollen	0.817477
A05	22245163	22245292	-	down	Binucleated Pollen=> Mature Pollen	0.817477
A05	4683104	4742994	+	down	Binucleated Pollen=> Mature Pollen	0.817477
A05	2548519	2566008	+	down	Binucleated Pollen=> Mature Pollen	0.817477
A06	21924987	21925095	+	down	Binucleated Pollen=> Mature Pollen	0.817477
A06	6378560	6391393	-	down	Binucleated Pollen=> Mature Pollen	0.817477
A06	25362771	25363071	-	down	Binucleated Pollen=> Mature Pollen	0.817477
A07	18773083	18781955	-	down	Binucleated Pollen=> Mature Pollen	0.817477
A07	9499238	9602143	-	down	Binucleated Pollen=> Mature Pollen	0.817477
A07	14144606	14144798	+	down	Binucleated Pollen=> Mature Pollen	0.817477
A07	1783902	1784020	+	down	Binucleated Pollen=> Mature Pollen	0.817477
A07	1233732	1233855	-	down	Binucleated Pollen=> Mature Pollen	0.817477
A08	15353779	15364418	-	down	Binucleated Pollen=> Mature Pollen	0.817477
A08	13606713	13608463	-	down	Binucleated Pollen=> Mature Pollen	0.817477
A08	14048840	14048969	+	down	Binucleated Pollen=> Mature Pollen	0.817477
A08	18867027	18869430	+	down	Binucleated Pollen=> Mature Pollen	0.817477
A08	11915285	11915494	+	down	Binucleated Pollen=> Mature Pollen	0.817477
A09	18788477	18788582	+	down	Binucleated Pollen=> Mature Pollen	0.817477
A09	25909078	25943566	+	down	Binucleated Pollen=> Mature Pollen	0.817477
A09	1959825	1960105	-	down	Binucleated Pollen=> Mature Pollen	0.817477
A09	988743	989253	-	down	Binucleated Pollen=> Mature Pollen	0.817477
A09	6158762	6158895	+	down	Binucleated Pollen=> Mature Pollen	0.817477
A09	9011601	9011710	+	down	Binucleated Pollen=> Mature Pollen	0.817477
A09	43495176	43495336	-	down	Binucleated Pollen=> Mature Pollen	0.817477
A09	18408317	18408458	-	down	Binucleated Pollen=> Mature Pollen	0.817477
A09	39106053	39106226	-	down	Binucleated Pollen=> Mature Pollen	0.817477
A10	2700791	2705174	+	down	Binucleated Pollen=> Mature Pollen	0.817477
A10	19219939	19222007	-	down	Binucleated Pollen=> Mature Pollen	0.817477
Scaffold0276	159421	159543	+	down	Binucleated Pollen=> Mature Pollen	0.817477
Scaffold0276	36867	37159	-	down	Binucleated Pollen=> Mature Pollen	0.817477
Scaffold0276	39729	39900	+	down	Binucleated Pollen=> Mature Pollen	0.817477
Scaffold0276	51467	51581	-	down	Binucleated Pollen=> Mature Pollen	0.817477
A09	43638563	43684795	-	down	Binucleated Pollen=> Mature Pollen	0.816306

## Sheet: TableS6
Table S6: Normalized expression of circRNAs in each pollen developmental stage
# Normalization method: TMM
circRNA ID	Pollen mother cells	Tetrads	Uninucleated Pollen	Binucleated Pollen	Mature Pollen
A01:5935283-5936564	1.99616	0	0	0	0
A01:25538843-25538946	0	0	0	1.41418	0
A01:11164241-11164369	0	4.14822	0	0	0
A01:7956057-7956338	3.99233	0	0	0	0
A01:7956222-7956342	1.99616	2.07411	0	0	0
A01:29466515-29466695	0	5.18528	4.65375	0	0
A01:7990676-7995283	4.99041	3.11117	15.1247	9.19218	0
A01:4212917-4213051	1.99616	0	0	0	0
A01:13351701-13351813	0	0	3.49031	0	0
A01:27559535-27562593	0	0	0	0	9.41094
A01:1553408-1553558	1.99616	0	0	0	0
A01:28463580-28463875	0	0	2.32688	0	0
A01:11023219-11027593	0	3.11117	0	0	0
A01:669104-671384	49.9041	22.8152	32.5763	1.41418	0
A01:1788513-1788760	1.99616	3.11117	0	0	0
A01:20333676-20346277	10.9789	16.5929	11.6344	4.24255	0
A01:20333825-20346417	2.99424	2.07411	0	3.53545	0
A01:12971430-12971550	0	0	0	4.24255	0
A01:6209530-6214621	0	3.11117	0	2.12127	5.37768
A01:10177787-10177958	0	0	5.81719	0	0
A01:7956222-7956327	2.99424	5.18528	8.14406	2.12127	0
A01:16861170-16861247	0	2.07411	0	0	0
A01:6366600-6366764	0	2.07411	0	0	0
A01:2567373-2568697	0	0	0	0	21.5107
A01:27726958-27727091	0	0	2.32688	0	0
A01:6979130-6992250	0	0	3.49031	0	0
A01:26787189-26797648	3.99233	0	0	0	0
A01:7169436-7173083	0	0	0	0	134.442
A01:468873-469109	0	0	2.32688	0	0
A01:23747963-23754770	0	0	0	0	135.786
A01:3348713-3390223	56.8906	59.1121	68.6428	52.3247	30.9217
A01:14857760-14857880	1.99616	0	0	0	0
A01:26441940-26442051	0	0	0	1.41418	0
A01:8815345-8815553	0	0	0	0	4.03326
A01:2746011-2746128	0	0	0	1.41418	0
A01:25508331-25513454	0	3.11117	0	0	0
A01:21183011-21187937	0	4.14822	30.2494	0	0
A01:2194224-2194336	0	0	2.32688	0	0
A01:6084165-6098458	2.99424	0	0	0	0
A01:25223665-25223788	0	0	3.49031	0	0
A01:8810011-8814625	0	0	0	0	76.6319
A01:22556828-22556942	0	3.11117	0	0	0
A01:23416853-23417015	0	0	0	0	2.68884
A01:26372230-26375302	0	0	0	0	79.3208
A01:2059596-2059788	0	0	0	0	8.06652
A01:24691284-24691396	0	0	0	0	2.68884
A01:2927004-2927398	0	0	0	2.82836	0
A01:21452571-21452695	1.99616	0	0	0	0
A01:1172970-1173114	0	7.25939	2.32688	0	0
A01:2059515-2059692	0	0	0	0	2.68884
A01:3143203-3143778	0	0	3.49031	0	0
A01:8883254-8904537	0	0	3.49031	0	0
A01:12708428-12708548	0	0	3.49031	0	0
A01:669769-672184	79.8465	49.7786	45.3741	2.82836	0
A01:5986639-5987108	6.98657	9.3335	11.6344	2.82836	0
A01:6540104-6540242	0	0	0	2.82836	0
A01:7721110-7721217	0	0	0	1.41418	0
A01:25352718-25355447	42.9175	36.2969	15.1247	0	0
A01:26795444-26815112	0	4.14822	0	3.53545	2.68884
A01:18742031-18742140	0	0	6.98063	0	0
A01:2807008-2807130	0	0	3.49031	0	0
A01:17191457-17255484	0	0	0	0	5.37768
A01:26240961-26241090	0	0	0	0	2.68884
A01:20317378-20318698	0	0	0	0	2.68884
A01:8507233-8507773	0	0	3.49031	0	0
A01:18483578-18484129	0	0	0	0	2.68884
A01:4397689-4397894	0	2.07411	0	0	0
A01:26795444-26806886	6.98657	9.3335	5.81719	19.7985	12.0998
A01:5155675-5155810	0	0	2.32688	0	0
A01:25510794-25515290	0	5.18528	0	0	0
A01:2787298-2787422	0	2.07411	0	0	0
A01:9757220-9757327	0	4.14822	0	0	0
A01:526076-526184	0	0	2.32688	0	0
A01:6531805-6537510	5.98849	0	0	6.36382	9.41094
A01:6788527-6788599	0	2.07411	0	0	0
A01:23681734-23681962	0	2.07411	0	0	0
A01:8810961-8815611	0	0	0	0	13.4442
A01:25537022-25537166	0	0	0	0	2.68884
A01:25957553-25957679	0	0	0	0	2.68884
A01:6570572-6578482	3.99233	8.29644	11.6344	2.82836	2.68884
A01:12500240-12500435	0	0	2.32688	0	0
A01:18798117-18798231	0	0	0	0	2.68884
A01:25012296-25012410	0	0	12.7978	2.12127	0
A01:25012266-25012410	0	0	9.3075	1.41418	0
A01:10177956-10178058	0	0	2.32688	0	0
A01:7169436-7178616	0	0	0	2.82836	111.587
A01:7956057-7956294	0	0	0	1.41418	0
A01:6207890-6212821	0	0	0	0	2.68884
A01:9904922-9909803	13.9731	8.29644	4.65375	26.1624	51.088
A01:23616432-23616503	0	3.11117	2.32688	2.12127	0
A01:26806609-26814738	15.9693	20.7411	11.6344	33.9404	14.7886
A01:26372230-26375296	0	0	0	0	67.221
A01:25352493-25355205	29.9424	25.9264	17.4516	0	0
A01:25350915-25353668	6.98657	3.11117	4.65375	0	0
A01:9359641-9359746	0	3.11117	0	0	0
A01:28479178-28479320	0	2.07411	0	0	0
A01:4554670-4554775	2.99424	0	0	0	0
A01:1680856-1680968	0	0	0	0	6.7221
A01:6208901-6213902	8.98273	9.3335	0	18.3844	16.133
A01:23749473-23756219	14.9712	13.4817	29.0859	49.4964	104.865
A01:25012296-25012482	0	0	10.4709	0	0
A01:20330983-20343330	0	0	0	9.89927	0
A01:25951671-25951776	0	0	0	0	2.68884
A01:25754315-25757446	11.977	10.3706	3.49031	3.53545	9.41094
A01:8953076-8953204	0	0	0	1.41418	0
A01:10430650-10435576	38.9252	29.0375	33.7397	38.1829	40.3326
A01:2419301-2426740	259.501	156.595	833.021	1012.55	923.616
A01:4170706-4170817	0	2.07411	0	0	0
A01:25952517-25952659	0	0	0	0	38.9882
A01:23416853-23416970	0	0	0	0	2.68884
A01:2500350-2500419	0	0	2.32688	0	0
A01:27559365-27562417	0	2.07411	2.32688	0	0
A01:3969116-3969224	0	0	0	2.82836	0
A01:17809494-17809594	0	0	0	1.41418	0
A01:5458274-5458385	3.99233	0	0	2.12127	0
A01:28642373-28642474	1.99616	2.07411	0	0	0
A01:29811-30193	2.99424	0	0	0	0
A01:6467932-6468150	1.99616	0	0	2.12127	0
A01:26787625-26808681	1.99616	0	0	0	0
A01:1503931-1504667	1.99616	0	0	0	0
A01:25351106-25353781	4.99041	0	0	0	0
A01:716200-719129	0	0	0	0	10.7554
A01:9905389-9909948	25.9501	29.0375	23.2688	0	87.3873
A01:6379641-6379713	0	0	0	1.41418	0
A01:2168289-2169364	0	0	3.49031	0	0
A01:25012368-25012518	0	0	3.49031	0	0
A01:827787-827922	0	0	0	2.12127	0
A01:26326223-26326331	0	0	3.49031	0	0
A01:7349956-7354157	2.99424	0	0	0	0
A01:26790210-26799959	0	3.11117	0	0	0
A01:2059515-2059671	0	0	0	0	5.37768
A01:9675067-9685586	9.98081	15.5558	3.49031	0	0
A01:21363451-21364658	0	0	0	1.41418	0
A01:10362702-10363954	0	0	2.32688	0	0
A02:30654399-30654848	0	2.07411	0	0	0
A02:106030-106152	0	0	2.32688	0	0
A02:29832890-29833105	0	2.07411	0	0	0
A02:15756333-15768397	0	3.11117	0	0	0
A02:10851083-10851543	1.99616	0	0	0	0
A02:28785359-28795662	0	0	0	0	4.03326
A02:8820925-8821085	0	0	2.32688	1.41418	4.03326
A02:24720394-24722490	2.99424	0	2.32688	0	0
A02:1772834-1772948	0	0	0	0	4.03326
A02:31427244-31427362	0	2.07411	0	0	0
A02:24720523-24722490	0	0	3.49031	0	0
A02:28503849-28503972	8.98273	7.25939	10.4709	1.41418	0
A02:9992632-9992733	0	0	2.32688	0	0
A02:23831630-23831753	0	0	2.32688	0	0
A02:6480369-6483211	0	0	0	2.12127	2.68884
A02:28529313-28549669	90.8254	76.7421	39.5569	0	0
A02:24720523-24722319	0	3.11117	0	0	0
A02:394607-395040	0	0	0	1.41418	0
A02:25965449-25965572	0	3.11117	0	0	0
A02:26044825-26081770	0	0	0	6.36382	0
A02:4281530-4281720	1.99616	0	0	0	0
A02:31077771-31077889	0	0	3.49031	0	0
A02:13588976-13589651	1.99616	0	0	0	0
A02:29715873-29740927	0	0	5.81719	0	0
A02:25095292-25095403	1.99616	0	0	0	0
A02:5054268-5061500	0	0	0	3.53545	0
A02:23701956-23702045	0	2.07411	0	0	0
A02:28216542-28251490	1.99616	0	0	0	0
A02:30416395-30422214	0	2.07411	0	2.82836	5.37768
A02:14153915-14154440	0	0	0	0	4.03326
A02:14057022-14057132	0	2.07411	0	0	0
A02:15756333-15768169	67.8695	201.189	82.6041	33.9404	14.7886
A02:26074214-26092992	0	0	0	2.12127	0
A02:13570828-13571066	0	0	10.4709	0	0
A02:24724019-24727994	3.99233	5.18528	0	0	0
A02:360645-360911	0	0	3.49031	0	0
A02:9600685-9602418	0	0	0	0	2.68884
A02:13202972-13222489	0	2.07411	10.4709	3.53545	0
A02:23068438-23102570	2.99424	4.14822	19.7784	4.24255	0
A02:20850610-20850710	0	0	4.65375	0	0
A02:14153915-14154431	0	0	0	0	10.7554
A02:17778384-17781933	28.9444	29.0375	0	0	4.03326
A02:360645-360726	0	0	0	0	2.68884
A02:24724019-24731340	0	4.14822	0	0	0
A02:5760059-5760176	1.99616	0	0	0	0
A02:19768159-19768342	0	0	2.32688	0	0
A02:23831630-23831744	0	0	0	2.12127	0
A02:28331863-28332004	0	0	2.32688	0	0
A02:653167-655659	0	0	0	4.24255	0
A02:17203925-17204051	0	2.07411	0	0	0
A02:6480369-6487481	0	0	0	2.82836	4.03326
A02:23831630-23831747	0	0	0	1.41418	0
A02:28529313-28562897	81.8427	66.3715	30.2494	0	0
A02:27201962-27202157	0	0	0	0	2.68884
A02:23831630-23831759	0	0	2.32688	0	0
A02:23500427-23502428	0	0	10.4709	0	0
A02:1760043-1760180	1.99616	0	0	0	0
A02:27810154-27810337	0	0	0	1.41418	0
A02:9638462-9638601	0	0	3.49031	0	0
A02:18518852-18521441	3.99233	4.14822	5.81719	0	0
A02:24071856-24077039	1.99616	2.07411	0	0	0
A02:4173543-4174158	0	0	2.32688	0	0
A02:24071997-24077039	0	3.11117	0	0	0
A02:2120595-2126888	31.9386	37.334	29.0859	55.8602	13.4442
A02:29100094-29100318	0	0	2.32688	0	0
A02:26048100-26076408	0	0	2.32688	0	0
A02:5811006-5815590	0	0	0	0	9.41094
A02:13323747-13326320	0	7.25939	0	0	0
A02:5740119-5740233	0	0	0	0	2.68884
A02:2606733-2613061	0	0	0	21.2127	0
A02:9773456-9773572	1.99616	0	0	1.41418	0
A02:1210452-1210608	0	0	0	8.48509	0
A02:29814377-29814493	0	0	2.32688	0	0
A02:16266742-16266823	0	3.11117	0	0	0
A02:24627358-24641914	0	0	0	0	2.68884
A02:24724081-24727994	39.9233	31.1117	23.2688	6.36382	6.7221
A02:16287234-16287563	0	0	0	1.41418	0
A02:24729743-24731801	7.98465	5.18528	12.7978	0	0
A02:18458643-18458806	0	0	0	1.41418	0
A02:31405835-31405989	1.99616	0	0	0	0
A02:15434732-15460949	0	0	0	2.12127	0
A02:618575-621313	0	0	0	2.82836	12.0998
A02:3461718-3462199	0	0	0	0	4.03326
A02:9773456-9773983	0	0	0	2.12127	0
A02:102565-102716	1.99616	0	0	0	0
A02:11357948-11358056	0	0	0	2.12127	0
A02:1252005-1252278	6.98657	6.22233	4.65375	4.24255	0
A02:6627135-6627248	2.99424	0	0	0	0
A02:649883-656437	0	3.11117	5.81719	3.53545	0
A02:13650345-13686750	0	0	0	0	2.68884
A02:4218572-4218707	0	4.14822	2.32688	0	0
A02:29096948-29097543	0	0	0	1.41418	0
A02:24071851-24077039	5.98849	6.22233	5.81719	0	0
A02:4281530-4281735	1.99616	0	0	2.12127	0
A02:6431137-6432106	0	0	4.65375	0	0
A02:6884784-6884897	0	0	0	1.41418	0
A02:10584470-10589609	0	0	0	2.12127	0
A02:9990962-9993821	0	0	4.65375	0	0
A02:23068596-23095857	0	2.07411	8.14406	0	0
A02:11492339-11492441	0	2.07411	0	0	0
A02:9497722-9498352	0	0	0	0	5.37768
A02:23492500-23535392	0	0	5.81719	0	0
A02:28738506-28738637	0	0	2.32688	0	0
A02:2732566-2733487	0	0	0	2.12127	0
A02:8792457-8799795	0	22.8152	4.65375	0	0
A02:24724081-24731340	14.9712	21.7782	12.7978	0	5.37768
A02:12556713-12557482	1.99616	0	0	0	0
A02:1252023-1252140	0	2.07411	0	0	0
A03:1059058-1059225	0	2.07411	0	0	0
A03:16463618-16463723	0	0	2.32688	0	0
A03:24023817-24024008	2.99424	5.18528	9.3075	7.07091	0
A03:5712452-5712809	0	0	2.32688	0	0
A03:2988366-2995559	17.9655	22.8152	20.9419	14.8489	0
A03:9931572-9931725	0	0	0	0	2.68884
A03:11976392-11976513	0	0	0	1.41418	4.03326
A03:29670451-29670553	0	0	0	2.82836	0
A03:20603069-20603123	1.99616	0	0	0	0
A03:4736377-4745430	10.9789	13.4817	11.6344	7.07091	5.37768
A03:21895541-21901625	0	0	0	0	2390.38
A03:23522915-23523092	0	0	0	1.41418	0
A03:21255720-21256104	2.99424	0	0	0	0
A03:5938779-5938892	0	0	0	0	2.68884
A03:21808485-21808730	0	0	0	0	2.68884
A03:7794561-7818694	3.99233	0	0	0	0
A03:15254048-15254156	0	0	0	0	2.68884
A03:14411642-14415988	0	12.4447	0	0	0
A03:5213779-5216519	0	0	2.32688	0	0
A03:10916343-10916473	0	0	2.32688	0	0
A03:26290543-26290967	0	0	0	2.12127	2.68884
A03:19253447-19261316	0	0	12.7978	0	0
A03:16233934-16234102	1.99616	0	0	0	0
A03:27811949-27812064	0	0	0	0	2.68884
A03:14544582-14544807	0	0	3.49031	0	0
A03:26290870-26290976	2.99424	0	0	1.41418	2.68884
A03:17850482-17861033	1.99616	0	0	0	0
A03:29670706-29670921	0	0	0	1.41418	0
A03:2793795-2794024	3.99233	2.07411	2.32688	0	0
A03:27815670-27815778	1.99616	0	0	0	0
A03:18104056-18122868	0	0	0	0	2.68884
A03:27434386-27434438	0	2.07411	0	0	0
A03:20874452-20878288	0	48.7416	0	37.4758	0
A03:29219496-29219608	0	0	0	1.41418	0
A03:14743975-14744113	0	0	3.49031	0	0
A03:7794429-7818469	0	0	15.1247	0	0
A03:16540554-16540734	0	0	0	0	6.7221
A03:31401972-31402116	0	2.07411	0	0	0
A03:17850455-17860737	0	0	3.49031	3.53545	0
A03:17894677-17894804	0	0	3.49031	0	0
A03:18810539-18833423	6.98657	2.07411	0	0	0
A03:17403136-17403289	0	0	2.32688	0	0
A03:9162741-9162931	0	0	2.32688	0	0
A03:4277973-4278686	0	0	3.49031	0	0
A03:26290543-26290973	3.99233	0	0	0	0
A03:9632430-9632810	0	0	4.65375	0	0
A03:18804932-18805062	0	0	0	0	4.03326
A03:26991750-27002936	0	0	2.32688	0	0
A03:27815613-27815724	1.99616	0	0	0	0
A03:2987537-2998811	0	2.07411	0	0	0
A03:13226500-13226600	0	0	2.32688	0	0
A03:1701212-1702951	0	0	0	1.41418	0
A03:5226082-5231819	0	10.3706	0	0	0
A03:30073278-30073497	0	0	0	1.41418	0
A03:4289562-4289671	1.99616	0	0	0	0
A03:18160519-18160675	0	0	3.49031	0	0
A03:29103094-29103146	0	0	2.32688	0	0
A03:26628693-26628831	1.99616	0	0	0	0
A03:9632587-9632650	0	2.07411	0	1.41418	0
A03:22131448-22131609	1.99616	0	0	0	0
A03:8021829-8024296	3.99233	21.7782	6.98063	0	0
A03:12868658-12868832	0	0	2.32688	0	0
A03:10760453-10760564	0	0	2.32688	0	0
A03:4811962-4813291	0	0	3.49031	0	0
A03:2992227-2996554	0	0	0	1.41418	0
A03:5591302-5591430	0	0	0	2.12127	0
A03:3908910-3909141	0	0	0	0	86.0429
A03:21177449-21181573	63.8772	67.4086	123.324	108.185	40.3326
A03:9466515-9470702	0	9.3335	0	0	0
A03:3352499-3354831	13.9731	11.4076	22.1053	12.0205	10.7554
A03:29077508-29078248	0	0	0	2.12127	0
A03:3092161-3092302	0	0	0	2.12127	0
A03:15254021-15254249	0	0	0	0	2.68884
A03:9633366-9633429	3.99233	5.18528	0	9.89927	9.41094
A03:7519306-7523941	11.977	9.3335	2.32688	0	0
A03:26830778-26830893	0	2.07411	0	0	0
A03:9632430-9632493	0	0	0	1.41418	0
A03:26792811-26792888	0	0	2.32688	0	0
A03:4883098-4902002	9.98081	11.4076	16.2881	0	0
A03:17516331-17516438	0	0	2.32688	0	0
A03:12701464-12701662	0	0	0	0	4.03326
A03:5712452-5713124	0	0	3.49031	0	0
A03:5719247-5739486	0	0	2.32688	0	0
A03:1325234-1331944	0	0	2.32688	0	0
A03:6483406-6489892	0	0	0	16.9702	0
A03:18064198-18066467	0	0	0	1.41418	0
A03:8021759-8024304	0	0	0	1.41418	0
A03:29369477-29372597	0	0	2.32688	0	0
A03:17733112-17733263	0	0	2.32688	0	0
A03:17706117-17706420	0	0	0	0	2.68884
A03:4145578-4146699	0	2.07411	2.32688	0	0
A03:3341497-3354589	2.99424	3.11117	9.3075	9.19218	0
A03:21663078-21663195	0	2.07411	0	0	0
A03:22243069-22243174	0	0	0	1.41418	0
A03:1726220-1726341	2.99424	0	0	0	0
A03:11912356-11912476	0	0	0	0	4.03326
A03:20602501-20602627	0	2.07411	0	0	0
A03:15342103-15342216	0	0	0	0	2.68884
A03:31174323-31174480	0	2.07411	0	0	0
A03:14456478-14456586	0	0	0	1.41418	0
A03:15254065-15254233	0	0	0	0	13.4442
A03:27832769-27832886	2.99424	0	0	0	0
A03:17850455-17872092	0	2.07411	2.32688	0	0
A03:27815373-27815493	0	2.07411	0	0	0
A03:29670765-29670942	0	0	0	2.12127	0
A03:15350119-15350315	0	0	2.32688	0	0
A03:28452013-28452618	0	0	0	1.41418	0
A03:21136473-21136605	0	0	0	1.41418	14.7886
A03:29661934-29662261	0	0	0	1.41418	5.37768
A03:15299779-15302566	0	0	0	9.19218	0
A03:24023326-24023437	1.99616	0	0	0	0
A03:2352475-2352582	1.99616	0	0	0	0
A03:9633510-9633573	0	5.18528	4.65375	7.778	6.7221
A03:21688208-21696783	27.9463	29.0375	20.9419	16.2631	51.088
A03:16540782-16540980	0	0	0	0	8.06652
A03:17892523-17895460	18.9635	36.2969	20.9419	0	0
A03:1309417-1309521	0	0	0	1.41418	0
A03:21111113-21111822	0	0	0	1.41418	0
A03:27815493-27815613	0	2.07411	0	0	0
A03:15085478-15086751	0	0	2.32688	0	0
A03:10001837-10001944	0	0	2.32688	0	0
A03:27815547-27815670	1.99616	7.25939	0	0	0
A03:2479526-2479644	0	2.07411	0	0	0
A03:1972950-1973522	2.99424	0	0	0	0
A03:3325550-3328481	0	0	0	1.41418	0
A03:14159143-14159224	0	0	0	1.41418	0
A03:5729012-5729145	0	0	3.49031	1.41418	0
A03:14490521-14495355	0	0	0	2.12127	0
A03:57113-57253	1.99616	0	0	2.12127	0
A03:16959887-16959987	2.99424	0	0	0	0
A03:3603042-3608773	11.977	5.18528	26.7591	19.0915	6.7221
A03:4737378-4746474	22.9559	19.704	24.4322	26.8695	22.8551
A03:32894578-32902588	0	0	0	0	5.37768
A03:9356959-9361826	32.9367	103.706	5.81719	18.3844	115.62
A03:20933802-20933943	1.99616	0	0	0	0
A03:24023839-24024008	0	0	0	1.41418	0
A03:31746363-31747256	0	0	2.32688	0	0
A03:26345209-26345356	0	0	2.32688	0	0
A03:31979372-31979477	1.99616	0	0	0	0
A03:2892720-2892846	0	0	0	0	4.03326
A03:21844628-21844795	0	0	2.32688	0	0
A03:20875120-20878940	382.265	271.708	406.04	557.895	197.63
A03:17850455-17860814	4.99041	3.11117	3.49031	2.82836	0
A03:2953672-2953801	0	0	0	0	2.68884
A03:995407-995540	0	0	2.32688	0	0
A03:2988786-2995979	1.99616	0	0	3.53545	0
A03:17706257-17706416	0	0	0	0	5.37768
A03:2568666-2568816	0	0	2.32688	0	0
A03:6229884-6233242	0	0	6.98063	11.3135	18.8219
A03:4736377-4745424	20.9597	20.7411	10.4709	20.5056	9.41094
A03:18100856-18119630	1.99616	0	0	0	2.68884
A03:5719247-5739495	0	0	0	2.12127	0
A03:29670445-29670553	0	0	0	0	2.68884
A03:10622760-10622920	0	0	0	0	56.4656
A03:24024230-24024411	0	0	3.49031	0	0
A03:10295182-10295300	0	0	0	0	6.7221
A03:18804934-18805073	0	0	0	0	5.37768
A03:1596152-1596304	0	0	2.32688	0	0
A03:27815448-27815622	0	0	2.32688	0	0
A03:17889716-17893771	1.99616	9.3335	5.81719	0	0
A03:9632242-9632305	0	2.07411	0	1.41418	2.68884
A03:17706127-17706420	0	0	0	0	13.4442
A03:9636826-9639846	0	0	2.32688	0	0
A03:29056712-29065460	20.9597	14.5188	0	0	0
A03:16969206-16972852	0	0	3.49031	0	0
A04:17283711-17288789	0	0	0	0	16.133
A04:19867982-19898236	0	0	0	2.82836	0
A04:9982373-9985089	0	0	3.49031	0	0
A04:11693496-11697004	2.99424	0	0	0	0
A04:18001271-18001826	1.99616	0	0	0	0
A04:21781860-21781991	0	0	3.49031	0	0
A04:6229979-6230135	0	2.07411	0	0	0
A04:768233-768334	0	0	3.49031	0	0
A04:9451137-9474511	4.99041	7.25939	0	0	0
A04:12646363-12646466	0	0	0	1.41418	0
A04:20261028-20261115	0	0	2.32688	0	0
A04:18484954-18485778	0	0	0	1.41418	0
A04:20566182-20566561	0	0	2.32688	0	0
A04:1205541-1205661	0	2.07411	0	0	0
A04:5665716-5665827	0	0	0	1.41418	0
A04:9734332-9734479	0	0	0	0	2.68884
A04:14391977-14392166	0	0	0	2.12127	0
A04:1429791-1429939	0	2.07411	0	0	0
A04:9478754-9478898	0	2.07411	0	0	2.68884
A04:297917-299490	0	0	2.32688	0	0
A04:11693711-11697275	5.98849	0	0	0	0
A04:8026952-8031021	1.99616	3.11117	0	0	0
A04:2930784-2941550	33.9348	29.0375	29.0859	50.9106	51.088
A04:5314546-5316947	0	0	3.49031	0	0
A04:18815224-18815327	3.99233	0	0	0	0
A04:9734348-9734467	0	0	0	0	5.37768
A04:9487525-9488053	0	0	2.32688	0	0
A04:12570674-12576217	9.98081	80.8903	33.7397	0	0
A04:14349288-14349443	1.99616	0	0	0	0
A04:15783694-15801194	1.99616	3.11117	0	0	0
A04:18650138-18650304	10.9789	7.25939	8.14406	0	0
A04:2647325-2647460	0	0	2.32688	0	0
A04:13289667-13289775	0	0	0	1.41418	0
A04:487489-487638	0	0	0	0	2.68884
A04:3406803-3423985	6.98657	8.29644	0	9.19218	0
A04:2920338-2921690	0	2.07411	0	0	0
A04:19702539-19705479	41.9194	190.818	30.2494	5.65673	13.4442
A04:12209168-12209340	0	0	0	1.41418	0
A04:14619523-14625396	1.99616	5.18528	9.3075	0	0
A04:1206641-1206746	0	0	2.32688	0	0
A04:19655375-19656374	0	0	0	1.41418	0
A04:14270266-14270430	0	2.07411	0	0	0
A04:20103148-20103272	0	0	0	1.41418	0
A04:11330996-11332737	1.99616	0	0	0	0
A04:16078348-16101812	0	0	3.49031	0	0
A04:2932465-2943240	3.99233	6.22233	0	0	0
A04:10261867-10266095	1.99616	0	0	0	0
A04:7883090-7883289	0	0	0	2.12127	0
A04:10337110-10338315	0	0	0	0	2.68884
A04:18093608-18093761	0	0	0	0	4.03326
A04:19006083-19006189	0	3.11117	0	0	0
A04:19855808-19857880	0	0	0	0	2.68884
A04:12570119-12580868	3.99233	33.1858	3.49031	0	0
A04:9478339-9478447	0	2.07411	0	2.12127	2.68884
A04:2931448-2942096	0	0	32.5763	52.3247	0
A04:17805020-17805127	0	0	2.32688	0	0
A04:17349624-17349735	0	0	0	0	2.68884
A04:20214281-20217974	0	0	0	1.41418	0
A04:19655600-19656374	1.99616	0	0	0	0
A04:16484311-16484456	0	0	0	1.41418	0
A04:15448633-15448810	0	0	0	1.41418	0
A04:8893804-8893946	0	3.11117	0	0	0
A04:13399309-13399421	0	0	0	0	4.03326
A05:18569257-18569629	0	0	3.49031	0	0
A05:4670551-4683161	1.99616	5.18528	0	2.82836	6.7221
A05:1457436-1462586	33.9348	26.9634	20.9419	33.9404	24.1996
A05:4393888-4394002	0	0	4.65375	2.12127	0
A05:18558210-18558328	0	0	2.32688	0	0
A05:11112760-11112919	0	2.07411	0	0	0
A05:22704337-22704438	1.99616	0	0	0	0
A05:18569257-18570621	1.99616	3.11117	0	0	8.06652
A05:8471783-8471966	0	2.07411	0	0	0
A05:20726920-20727109	1.99616	0	0	0	0
A05:21106205-21109863	0	0	6.98063	10.6064	0
A05:27514889-27515050	0	2.07411	0	0	0
A05:2468233-2468383	0	0	0	1.41418	0
A05:15602014-15602119	0	0	2.32688	0	10.7554
A05:18909626-18909761	1.99616	0	0	0	0
A05:27610536-27610669	0	0	0	1.41418	0
A05:4631337-4772344	0	2.07411	2.32688	0	0
A05:8472524-8472674	1.99616	0	0	0	0
A05:25620229-25620349	0	0	0	1.41418	0
A05:27613343-27613493	0	2.07411	2.32688	0	0
A05:12430200-12430483	10.9789	32.1487	3.49031	4.24255	0
A05:21057489-21057973	0	0	2.32688	0	0
A05:6277152-6283949	0	0	0	0	4.03326
A05:26312237-26312492	0	0	0	1.41418	0
A05:19986038-19999597	0	3.11117	0	0	0
A05:24735621-24735783	0	0	2.32688	0	0
A05:7490523-7493086	9.98081	0	9.3075	4.24255	9.41094
A05:1562236-1565153	0	0	54.6816	4.24255	0
A05:4897870-4903189	10.9789	5.18528	20.9419	16.2631	9.41094
A05:6437068-6437182	0	0	0	0	2.68884
A05:11112739-11112901	1.99616	0	0	0	0
A05:1709296-1709497	0	0	0	1.41418	0
A05:8143573-8143937	0	0	0	1.41418	0
A05:5649327-5652809	0	0	10.4709	0	0
A05:27913815-27914014	0	0	0	1.41418	0
A05:4030644-4030916	0	3.11117	0	0	0
A05:4986971-4987152	1.99616	0	0	0	0
A05:23147369-23147471	0	0	0	1.41418	0
A05:8472554-8472725	1.99616	0	0	0	0
A05:12624115-12624538	0	0	2.32688	0	0
A05:10748282-10748475	0	2.07411	2.32688	0	0
A05:4842997-4843111	0	0	0	2.12127	0
A05:28132969-28133132	0	0	2.32688	0	0
A05:4670547-4683161	4.99041	0	0	0	0
A05:6441855-6441986	0	0	2.32688	0	0
A05:6073368-6073470	0	0	0	1.41418	0
A05:21679253-21699887	0	0	2.32688	0	2.68884
A05:28061138-28063562	1.99616	7.25939	0	0	0
A05:19989219-19998781	5.98849	2.07411	0	2.82836	0
A05:10748427-10748614	1.99616	4.14822	2.32688	0	0
A05:24387363-24387528	0	0	0	0	4.03326
A05:19533240-19555639	1.99616	0	0	0	0
A05:4683104-4765076	1.99616	0	0	0	0
A05:3188863-3189039	0	2.07411	0	0	0
A05:18909361-18909476	0	2.07411	0	0	0
A05:26141717-26141829	1.99616	0	0	0	0
A05:22993341-22999665	0	2.07411	0	0	0
A05:19964131-19964359	11.977	30.0746	19.7784	12.0205	4.03326
A05:4897682-4902790	200.614	157.632	231.524	243.239	98.1426
A05:5781980-5782107	1.99616	0	0	0	0
A05:19903011-19958712	2.99424	0	2.32688	0	4.03326
A05:12430200-12430380	0	6.22233	0	0	0
A05:8449954-8465667	92.8216	63.2604	40.7203	2.12127	0
A05:4301385-4301454	0	0	0	0	2.68884
A05:23147634-23147814	0	0	0	7.778	0
A05:21876603-21876778	0	0	0	0	2.68884
A05:22443313-22443424	0	0	0	1.41418	0
A05:10743501-10743673	0	0	3.49031	0	0
A05:26719071-26719222	0	0	0	0	4.03326
A05:10502674-10503211	0	0	2.32688	1.41418	0
A05:1044093-1044247	0	0	0	0	2.68884
A05:2208180-2209297	0	0	2.32688	0	0
A05:28252626-28256460	0	0	0	0	2.68884
A05:20147039-20165686	0	0	0	2.82836	0
A05:26285520-26285749	2.99424	0	0	0	0
A05:10810701-10810870	0	0	3.49031	0	0
A05:24281518-24286285	15.9693	7.25939	136.122	10.6064	21.5107
A05:3482112-3489090	0	2.07411	0	0	0
A05:26687849-26687981	0	0	2.32688	0	0
A05:10701023-10709227	1.99616	0	0	0	0
A05:5704058-5708180	0	2.07411	0	0	0
A05:22443202-22443313	2.99424	0	0	0	0
A05:5705565-5705727	0	0	3.49031	0	0
A05:28061811-28064232	8.98273	3.11117	10.4709	13.4347	5.37768
A05:4897436-4902627	19.9616	16.5929	10.4709	17.6773	0
A05:27613135-27613271	0	0	2.32688	0	0
A05:19412417-19412517	1.99616	0	0	0	0
A05:28017402-28019389	1.99616	0	0	0	0
A05:8950280-8950585	0	2.07411	0	0	0
A05:4655612-4772344	1.99616	0	0	0	0
A05:7426336-7426503	0	0	0	1.41418	0
A05:9348952-9349109	0	0	0	0	2.68884
A05:5335541-5335707	0	2.07411	0	0	0
A05:3479889-3488090	49.9041	29.0375	5.81719	1.41418	5.37768
A05:1562236-1568141	0	0	2.32688	0	0
A05:19902014-19957763	1.99616	0	0	0	0
A05:6876564-6876730	0	3.11117	0	0	0
A05:26103622-26103739	0	2.07411	0	0	0
A05:21106337-21109919	0	0	46.5375	272.937	18.8219
A05:10144775-10144836	0	2.07411	0	0	0
A05:25871283-25871403	1.99616	0	0	0	0
A05:7355639-7360006	0	0	0	2.82836	0
A05:3388895-3388982	0	0	0	1.41418	0
A05:10340189-10340369	0	0	2.32688	0	0
A05:24309766-24317434	3.99233	3.11117	2.32688	7.07091	6.7221
A05:24486158-24486272	0	2.07411	0	0	0
A05:2287790-2292481	15.9693	13.4817	24.4322	26.8695	22.8551
A05:7106596-7106704	0	0	0	1.41418	0
A05:3187382-3189142	0	2.07411	0	0	0
A05:1722006-1722167	0	0	0	1.41418	0
A05:2548519-2565953	3.99233	11.4076	8.14406	5.65673	0
A05:22245163-22245292	0	0	0	2.12127	0
A05:25541942-25542059	0	0	2.32688	0	0
A05:16990782-16991855	0	3.11117	5.81719	0	0
A05:5805400-5811019	3.99233	0	4.65375	7.07091	0
A05:10487937-10522774	0	2.07411	16.2881	8.48509	0
A05:4683104-4742994	0	2.07411	0	2.12127	0
A05:18328497-18328646	1.99616	0	0	0	0
A05:27922583-27937877	0	0	2.32688	0	0
A05:19678232-19692417	0	0	0	3.53545	8.06652
A05:23400836-23402149	2.99424	0	0	0	0
A05:10487314-10522167	0	0	0	7.07091	0
A05:2548519-2566008	3.99233	2.07411	0	2.12127	0
A05:27222543-27222933	0	0	0	0	13.4442
A05:23449779-23452717	2.99424	0	0	2.12127	4.03326
A05:28230740-28230996	0	0	2.32688	0	0
A05:22991306-22998458	15.9693	8.29644	0	14.1418	16.133
A05:28401583-28406737	14.9712	74.668	0	0	0
A05:5174723-5202611	6.98657	8.29644	30.2494	4.94964	0
A05:27867396-27867519	1.99616	0	6.98063	7.07091	2.68884
A06:7863062-7865643	0	3.11117	0	0	0
A06:5488623-5505267	3.99233	0	0	0	0
A06:26871803-26872848	3.99233	6.22233	10.4709	2.82836	4.03326
A06:3737128-3737311	0	0	2.32688	0	0
A06:873298-874177	1.99616	0	0	0	0
A06:317597-317744	0	2.07411	0	0	0
A06:249628-249742	0	3.11117	0	0	0
A06:2225171-2242711	2.99424	0	0	0	0
A06:18533224-18533290	0	0	2.32688	0	0
A06:24708263-24708383	0	0	0	3.53545	18.8219
A06:24708174-24708390	0	0	0	0	4.03326
A06:16995660-16996678	1.99616	0	0	2.12127	4.03326
A06:3648439-3651342	10.9789	4.14822	5.81719	0	0
A06:18408899-18409016	0	0	4.65375	0	0
A06:15813460-15813580	0	0	2.32688	0	0
A06:3217200-3217935	0	0	0	0	2.68884
A06:973194-976191	1.99616	0	0	0	0
A06:3536171-3536581	2.99424	0	0	0	0
A06:3536347-3536452	2.99424	2.07411	2.32688	4.24255	0
A06:28650501-28650571	0	0	2.32688	0	0
A06:25090385-25102329	0	5.18528	0	0	0
A06:18913833-18913946	0	2.07411	0	0	0
A06:2577412-2595650	0	0	15.1247	0	0
A06:19406775-19427327	1.99616	0	0	0	0
A06:12209840-12209903	0	0	0	0	2.68884
A06:24708095-24708197	0	0	0	0	4.03326
A06:6071373-6071477	0	0	2.32688	0	0
A06:3570183-3570309	2.99424	0	0	0	0
A06:19337566-19337832	0	0	2.32688	0	0
A06:5649788-5649975	0	0	0	1.41418	0
A06:24269083-24269267	2.99424	2.07411	3.49031	0	2.68884
A06:8494560-8494731	0	0	0	1.41418	0
A06:24522635-24525569	0	3.11117	3.49031	0	0
A06:6377978-6389763	0	0	0	0	6.7221
A06:6639860-6639969	0	0	2.32688	0	0
A06:4543846-4544165	0	0	0	0	2.68884
A06:1233704-1243082	3.99233	5.18528	0	6.36382	4.03326
A06:24104371-24104500	0	0	0	0	2.68884
A06:5272058-5272159	0	0	0	0	6.7221
A06:606103-667861	0	13.4817	0	0	0
A06:7866321-7869644	22.9559	149.336	38.3934	2.82836	0
A06:24047177-24047549	0	0	2.32688	0	0
A06:9670030-9673402	7.98465	0	15.1247	6.36382	0
A06:24708263-24708419	0	0	0	0	2.68884
A06:2587471-2595066	0	0	6.98063	0	0
A06:27211235-27211301	1.99616	0	0	0	0
A06:25528317-25528429	0	0	0	2.82836	0
A06:25312771-25316287	0	0	0	4.94964	0
A06:6374909-6386345	12.9751	0	6.98063	0	0
A06:15362770-15362989	2.99424	0	0	0	0
A06:24707894-24708041	0	0	0	0	2.68884
A06:4412856-4419254	0	0	0	1.41418	0
A06:22924390-22924785	0	0	0	4.24255	0
A06:6341129-6348980	5.98849	0	0	0	0
A06:1190840-1191131	4.99041	10.3706	0	0	0
A06:28540914-28541034	0	2.07411	0	0	0
A06:19412200-19430160	24.952	9.3335	23.2688	24.0411	22.8551
A06:24708263-24708407	0	0	0	4.94964	55.1212
A06:6377978-6409516	14.9712	20.7411	33.7397	28.2836	34.9549
A06:22041017-22044334	0	5.18528	0	0	0
A06:4100547-4100781	0	0	2.32688	0	0
A06:12209413-12209519	0	0	0	0	2.68884
A06:21924987-21925095	0	0	0	2.12127	0
A06:28787827-28797810	0	0	2.32688	0	0
A06:3577905-3603003	0	0	3.49031	0	0
A06:21334313-21334505	0	0	0	1.41418	0
A06:2839926-2881515	2.99424	4.14822	2.32688	2.82836	0
A06:11588340-11588626	0	0	2.32688	0	0
A06:7865477-7868822	37.9271	196.003	75.6234	0	0
A06:21958934-21959041	2.99424	0	0	0	0
A06:24707969-24708071	0	0	0	0	5.37768
A06:28028749-28029071	0	0	0	2.82836	0
A06:23201047-23201190	0	2.07411	0	0	0
A06:1394941-1395427	21.9578	24.8893	12.7978	0	0
A06:1191688-1192543	0	2.07411	0	0	0
A06:2577532-2595770	0	0	24.4322	0	0
A06:9349374-9349631	0	0	2.32688	0	0
A06:18965731-18965835	1.99616	0	0	0	0
A06:25118690-25119846	1.99616	0	0	0	0
A06:18913830-18913962	1.99616	5.18528	3.49031	4.24255	8.06652
A06:24707945-24708095	0	0	0	0	5.37768
A06:434829-434930	0	0	3.49031	0	0
A06:28628852-28628909	0	0	2.32688	0	0
A06:1190076-1190251	0	7.25939	0	0	0
A06:27825928-27826059	0	0	2.32688	0	0
A06:24194292-24194792	0	2.07411	0	0	0
A06:7956146-7961180	8.98273	0	0	0	0
A06:1035718-1035855	0	0	3.49031	0	0
A06:6782511-6785231	0	5.18528	0	0	0
A06:1190203-1190379	0	5.18528	0	0	0
A06:2188071-2188147	1.99616	0	0	0	0
A06:23826303-23856696	15.9693	7.25939	2.32688	0	0
A06:21958944-21959051	3.99233	0	2.32688	0	0
A06:5935729-5935845	1.99616	0	3.49031	0	0
A06:11804277-11804438	0	0	0	1.41418	0
A06:10295895-10296011	0	2.07411	2.32688	0	0
A06:6378560-6391393	1.99616	0	0	2.12127	0
A06:24423008-24423179	0	0	2.32688	0	0
A06:2836465-2878196	24.952	30.0746	16.2881	17.6773	10.7554
A06:24791448-24807153	24.952	16.5929	9.3075	9.19218	5.37768
A06:1243802-1243950	0	0	2.32688	0	0
A06:16302419-16303233	0	2.07411	4.65375	0	0
A06:25771985-25772277	0	0	2.32688	0	0
A06:24946616-24948360	0	4.14822	0	0	0
A06:8987705-8987848	0	0	3.49031	0	0
A06:2225636-2243163	12.9751	0	0	0	0
A06:2060382-2061735	0	0	0	1.41418	0
A06:27568624-27568770	0	0	0	2.82836	0
A06:26449352-26449419	0	0	0	1.41418	0
A06:24708174-24708342	0	0	0	0	9.41094
A06:21291364-21291522	0	3.11117	0	0	0
A06:24790614-24806373	7.98465	16.5929	3.49031	5.65673	8.06652
A06:27462425-27462567	1.99616	0	0	0	0
A06:128938-129052	1.99616	0	0	0	0
A06:10977996-10978102	2.99424	0	0	0	0
A06:2850406-2892351	9.98081	18.667	2.32688	8.48509	10.7554
A06:15354702-15354812	0	0	0	1.41418	0
A06:25362771-25363071	0	0	0	2.12127	0
A06:24708071-24708197	0	0	0	0	2.68884
A06:24768889-24769019	0	3.11117	0	0	0
A06:8495268-8495370	0	0	2.32688	0	0
A06:24707945-24708047	0	0	0	2.12127	6.7221
A06:8169973-8175365	21.9578	15.5558	9.3075	0	0
A06:25424944-25425118	0	2.07411	2.32688	0	0
A06:26462429-26472903	0	0	3.49031	91.9218	28.2328
A06:28040420-28048136	0	0	0	0	2.68884
A07:20210485-20211012	0	0	2.32688	0	0
A07:22601239-22625537	0	0	4.65375	0	0
A07:777055-777105	4.99041	2.07411	2.32688	0	0
A07:1354460-1354570	1.99616	0	0	0	0
A07:25376013-25376116	0	0	2.32688	0	0
A07:14630168-14636399	0	0	37.23	0	0
A07:27546185-27546324	0	0	2.32688	4.24255	2.68884
A07:12175387-12175501	0	0	2.32688	0	0
A07:2383610-2383666	0	0	3.49031	0	0
A07:18773083-18781955	0	0	0	2.12127	0
A07:23534489-23534597	0	0	0	0	4.03326
A07:28325234-28325345	0	0	2.32688	0	0
A07:1234243-1234417	0	0	0	3.53545	0
A07:28278307-28279204	0	0	2.32688	0	0
A07:28020218-28020342	0	0	0	0	2.68884
A07:14144909-14145023	0	0	2.32688	2.82836	0
A07:22602164-22626705	22.9559	20.7411	33.7397	0	0
A07:20616533-20616995	0	0	0	6.36382	9.41094
A07:27758531-27759370	0	0	2.32688	0	0
A07:24945184-24952372	6.98657	5.18528	3.49031	0	0
A07:14691005-14691101	0	2.07411	0	0	0
A07:24158587-24158645	1.99616	0	0	0	0
A07:14949184-14949663	0	0	0	0	2.68884
A07:14119309-14123921	0	46.6675	31.4128	0	0
A07:25733793-25733901	0	2.07411	0	0	0
A07:28152944-28175904	3.99233	4.14822	0	0	12.0998
A07:23423339-23430021	0	0	11.6344	0	0
A07:19497863-19498090	0	0	2.32688	0	0
A07:18773152-18779667	2.99424	2.07411	0	4.24255	0
A07:14075117-14093557	36.929	0	0	0	0
A07:13228022-13228152	0	0	2.32688	0	0
A07:18364251-18364375	0	0	2.32688	0	0
A07:21735113-21735343	0	0	0	0	2.68884
A07:1736484-1736606	0	0	0	1.41418	0
A07:26292167-26294762	1.99616	2.07411	2.32688	0	0
A07:22024904-22025044	0	2.07411	0	0	0
A07:28146825-28147194	2.99424	3.11117	0	0	0
A07:859460-942509	6.98657	20.7411	5.81719	4.94964	4.03326
A07:9499238-9602143	0	0	0	2.12127	0
A07:584862-584992	0	0	0	0	2.68884
A07:18381431-18385373	1.99616	6.22233	6.98063	5.65673	0
A07:17675500-17682526	0	0	0	2.12127	2.68884
A07:22612206-22625537	4.99041	8.29644	3.49031	0	0
A07:22276329-22280325	0	7.25939	10.4709	0	0
A07:870194-942509	16.9674	28.0005	4.65375	4.94964	2.68884
A07:23034673-23041950	6.98657	4.14822	4.65375	0	0
A07:23368503-23371251	0	0	0	28.2836	5.37768
A07:19339916-19340016	1.99616	0	3.49031	1.41418	0
A07:22493981-22494116	0	0	2.32688	0	0
A07:14144606-14144798	0	0	0	2.12127	0
A07:26199259-26199366	0	0	4.65375	0	0
A07:1783902-1784020	0	0	0	2.12127	0
A07:1233732-1233855	0	0	0	2.12127	0
A07:23534452-23534597	0	0	0	0	30.9217
A07:18564611-18568711	2.99424	4.14822	0	0	0
A07:1736484-1736603	0	0	0	0	2.68884
A07:16608855-16608967	0	0	0	0	2.68884
A07:1736627-1736771	0	0	0	0	2.68884
A07:21889289-21893319	0	2.07411	9.3075	7.778	372.404
A07:16766604-16766712	0	0	0	1.41418	0
A07:1737317-1737421	0	0	0	0	2.68884
A07:2738573-2738687	0	0	0	2.82836	4.03326
A07:26212972-26213966	0	0	0	1.41418	0
A07:20616527-20616989	0	2.07411	0	0	0
A07:13716769-13716911	0	0	0	1.41418	0
A07:12244944-12245621	0	0	3.49031	0	0
A07:20217589-20217818	0	2.07411	0	0	0
A07:1102741-1102855	0	0	0	0	2.68884
A07:22603085-22628787	0	0	8.14406	0	0
A07:24436266-24445159	4.99041	0	5.81719	0	0
A07:26222004-26224601	0	0	2.32688	0	0
A07:10644320-10644499	0	0	0	1.41418	0
A07:9115984-9122701	1.99616	3.11117	0	0	0
A07:14630391-14636620	22.9559	20.7411	104.709	33.9404	0
A07:14883862-14883975	1.99616	0	0	0	0
A07:23176094-23179857	0	4.14822	0	0	0
A07:20089562-20089829	0	2.07411	0	0	0
A07:21264237-21264342	0	2.07411	0	0	2.68884
A07:10718851-10737717	2.99424	3.11117	0	0	0
A07:601219-641103	7.98465	5.18528	5.81719	7.07091	0
A07:15765580-15765681	0	0	2.32688	0	0
A07:9448243-9448309	0	0	0	1.41418	0
A07:19841544-19846298	6.98657	3.11117	6.98063	0	0
A07:19054599-19058382	1.99616	3.11117	4.65375	31.112	115.62
A07:28332160-28332433	0	0	0	1.41418	0
A07:23790775-23790828	0	0	2.32688	0	0
A07:24577008-24577219	0	6.22233	4.65375	3.53545	0
A07:10301755-10301855	1.99616	0	0	0	0
A08:22175876-22175997	0	3.11117	0	0	0
A08:16893251-16893386	0	3.11117	5.81719	0	5.37768
A08:4860304-4860442	0	2.07411	0	0	0
A08:4681236-4681353	0	0	0	1.41418	0
A08:20496640-20496925	0	0	0	0	2.68884
A08:4681236-4681374	0	0	0	36.0616	0
A08:15353779-15364418	2.99424	0	0	2.12127	0
A08:18844141-18849865	0	0	0	6.36382	0
A08:16487533-16493072	0	0	0	8.48509	797.241
A08:15658179-15658297	3.99233	0	0	0	0
A08:3540554-3540692	0	4.14822	0	0	0
A08:18114514-18120421	19.9616	31.1117	58.1719	17.6773	14.7886
A08:22418438-22422069	0	5.18528	0	0	0
A08:5335277-5335857	0	0	2.32688	0	0
A08:12697178-12697307	3.99233	0	0	0	0
A08:61670-61802	0	2.07411	0	0	0
A08:13451857-13451959	1.99616	0	0	0	0
A08:1339792-1340104	0	0	0	1.41418	0
A08:3492758-3492867	0	0	3.49031	0	0
A08:21291614-21291681	1.99616	0	0	0	0
A08:18487552-18490905	1.99616	0	0	0	0
A08:18856437-18869430	0	0	0	2.82836	0
A08:8669532-8669634	0	0	0	0	16.133
A08:18831901-18836622	21.9578	85.0385	45.3741	0	0
A08:18057015-18057675	0	0	0	1.41418	0
A08:21955141-21955256	0	0	2.32688	0	0
A08:22241297-22241416	0	0	0	0	2.68884
A08:15765489-15765636	0	0	2.32688	0	0
A08:12167764-12167986	1.99616	0	0	0	0
A08:22346406-22352300	0	0	2.32688	0	0
A08:50617-59417	0	9.3335	0	0	0
A08:810585-810761	0	0	2.32688	0	0
A08:1678019-1695330	2.99424	8.29644	0	0	0
A08:15185883-15187135	0	0	3.49031	0	0
A08:5407892-5408312	1.99616	0	0	0	0
A08:15516892-15521190	0	0	10.4709	0	0
A08:22175888-22176010	9.98081	2.07411	2.32688	1.41418	2.68884
A08:13380680-13399372	0	0	2.32688	1.41418	0
A08:21476684-21476753	0	3.11117	0	0	0
A08:17182316-17182504	0	0	3.49031	0	0
A08:13539019-13546998	0	5.18528	3.49031	4.94964	0
A08:16193820-16198088	0	0	4.65375	0	0
A08:14665356-14665493	0	0	0	0	5.37768
A08:19738542-19738658	0	0	3.49031	0	0
A08:21841312-21841553	0	0	0	1.41418	0
A08:16518810-16518924	0	0	2.32688	0	0
A08:17287359-17292958	90.8254	44.5934	101.219	81.3155	34.9549
A08:20689944-20690139	0	0	2.32688	0	0
A08:17200319-17200520	0	0	0	0	4.03326
A08:8302355-8302465	0	2.07411	0	1.41418	0
A08:9267812-9271586	25.9501	21.7782	18.615	26.1624	127.72
A08:20419849-20419998	0	0	3.49031	0	0
A08:17200319-17200481	0	0	0	0	9.41094
A08:15873013-15873150	0	0	3.49031	0	0
A08:15971647-16018811	3.99233	8.29644	4.65375	0	0
A08:18115890-18121720	1.99616	0	0	0	0
A08:17480247-17488068	0	3.11117	0	0	0
A08:18115667-18121507	35.9309	43.5563	45.3741	9.19218	20.1663
A08:19512482-19512667	0	0	3.49031	0	0
A08:3399897-3497294	39.9233	33.1858	26.7591	35.3545	45.7103
A08:17223411-17223515	1.99616	0	0	0	0
A08:17477008-17484072	0	10.3706	0	0	0
A08:6889338-6889477	5.98849	0	4.65375	0	0
A08:11013356-11013431	1.99616	0	0	0	0
A08:15163595-15163722	0	0	2.32688	0	0
A08:20288560-20288755	1.99616	0	2.32688	0	0
A08:9267816-9271586	2.99424	6.22233	4.65375	4.94964	26.8884
A08:5219985-5224183	0	0	0	0	2.68884
A08:16487533-16493329	0	0	0	0	21.5107
A08:13606713-13608463	0	0	0	2.12127	0
A08:15788045-15789449	0	0	2.32688	0	0
A08:21674216-21688475	0	4.14822	2.32688	2.82836	8.06652
A08:18772445-18777357	0	2.07411	25.5956	0	0
A08:20523764-20530541	32.9367	26.9634	27.9225	36.0616	87.3873
A08:22438603-22439180	0	0	0	0	2.68884
A08:13104124-13104454	0	0	2.32688	0	0
A08:22807875-22808031	0	0	0	1.41418	9.41094
A08:3643014-3643215	0	2.07411	0	0	0
A08:14048840-14048969	0	0	0	2.12127	0
A08:10797770-10797957	0	0	3.49031	0	0
A08:19365817-19371795	0	0	2.32688	0	0
A08:18867027-18869430	0	0	0	2.12127	0
A08:8565387-8573290	0	0	0	0	6.7221
A08:13414781-13415092	0	0	3.49031	0	0
A08:11915285-11915494	0	0	0	2.12127	0
A08:14668015-14668116	0	0	4.65375	0	0
A08:3559018-3559159	0	0	0	0	2.68884
A08:17471445-17489401	6.98657	0	0	0	0
A09:41288740-41288806	0	0	0	0	6.7221
A09:3024044-3037266	0	2.07411	0	0	0
A09:2203059-2203173	0	0	0	0	2.68884
A09:29619034-29630582	0	3.11117	0	0	0
A09:5589370-5589486	0	2.07411	0	0	0
A09:27524321-27528076	9.98081	0	0	0	0
A09:4539203-4539970	0	0	3.49031	0	0
A09:2203083-2203221	0	0	0	0	4.03326
A09:16715117-16742872	0	0	8.14406	0	0
A09:11318791-11320224	0	0	0	0	13.4442
A09:2203059-2203182	0	0	0	0	4.03326
A09:7789828-7789966	0	19.704	0	0	0
A09:36747195-36747631	1.99616	0	0	0	0
A09:41625244-41625370	0	0	0	1.41418	0
A09:233822-233922	1.99616	0	0	0	0
A09:6530998-6551307	0	0	22.1053	4.24255	0
A09:1318357-1318418	5.98849	10.3706	5.81719	6.36382	13.4442
A09:33856514-33856642	0	2.07411	0	0	0
A09:36764929-36765314	0	0	2.32688	0	0
A09:41505109-41505229	0	2.07411	0	5.65673	2.68884
A09:30293695-30293815	3.99233	0	0	0	0
A09:2203017-2203284	0	0	0	55.8602	0
A09:32077738-32077866	0	0	2.32688	0	0
A09:12576910-12577330	0	0	2.32688	1.41418	4.03326
A09:5589687-5589837	7.98465	0	0	0	0
A09:2203116-2203254	0	0	0	0	16.133
A09:2130211-2130469	0	0	0	1.41418	0
A09:18788477-18788582	0	0	0	2.12127	0
A09:7034307-7034438	0	0	2.32688	0	0
A09:9511548-9511670	1.99616	0	0	0	0
A09:2203032-2203197	0	0	0	0	2.68884
A09:13796363-13796495	0	0	2.32688	0	0
A09:25909078-25947502	18.9635	15.5558	22.1053	23.334	2.68884
A09:37488807-37488900	0	0	0	0	2.68884
A09:17508844-17508967	0	2.07411	0	0	0
A09:25909078-25922325	2.99424	0	0	3.53545	0
A09:6448004-6448320	2.99424	0	0	0	0
A09:15059757-15071782	8.98273	0	0	2.82836	0
A09:35598069-35598218	0	0	0	1.41418	0
A09:41505386-41505560	1.99616	0	0	0	0
A09:6697406-6697479	0	12.4447	2.32688	0	0
A09:30181007-30184748	0	0	3.49031	2.12127	4.03326
A09:20761350-20761452	2.99424	0	3.49031	0	0
A09:30628212-30628316	1.99616	0	0	0	0
A09:32318347-32318563	0	0	3.49031	0	0
A09:2021102-2021207	0	0	0	0	2.68884
A09:42350390-42353779	1.99616	2.07411	3.49031	3.53545	14.7886
A09:34700931-34701039	0	4.14822	0	0	0
A09:4071599-4071669	0	0	3.49031	0	0
A09:25909078-25943566	0	4.14822	8.14406	2.12127	0
A09:15058915-15071379	1.99616	0	0	0	0
A09:2203053-2203182	0	0	0	0	2.68884
A09:2203053-2203167	0	0	0	65.0524	670.865
A09:37115227-37116883	0	0	2.32688	0	0
A09:30180288-30183928	5.98849	3.11117	10.4709	7.07091	18.8219
A09:2203059-2203206	0	0	0	0	4.03326
A09:2203116-2203269	0	0	0	0	28.2328
A09:12585250-12585412	0	2.07411	0	0	0
A09:2203083-2203307	0	0	0	0	2.68884
A09:16295-16403	0	0	0	1.41418	0
A09:1681316-1681563	0	0	0	0	4.03326
A09:42602974-42603112	0	0	0	0	2.68884
A09:38145917-38151853	1.99616	0	6.98063	1.41418	0
A09:988496-988874	0	0	2.32688	0	0
A09:38113140-38116811	0	4.14822	0	4.24255	0
A09:34176435-34176540	0	0	4.65375	0	0
A09:2202977-2203116	0	0	0	2.12127	13.4442
A09:16411204-16411736	0	0	0	1.41418	0
A09:7010687-7010747	1.99616	0	0	0	0
A09:42219772-42233107	0	0	11.6344	0	0
A09:31148571-31178487	0	0	2.32688	0	0
A09:2934653-2941775	0	3.11117	0	0	0
A09:15894497-15894605	1.99616	0	0	0	0
A09:2203002-2203182	0	0	0	0	112.931
A09:16079518-16079619	0	0	3.49031	0	0
A09:32762274-32764061	0	0	20.9419	0	0
A09:7032100-7032248	0	0	0	1.41418	0
A09:30588692-30591326	0	3.11117	10.4709	0	0
A09:1959825-1960105	0	0	0	2.12127	0
A09:988743-989253	12.9751	3.11117	2.32688	2.12127	0
A09:10484746-10513688	0	4.14822	0	0	0
A09:3085404-3085524	0	0	0	0	4.03326
A09:1493674-1493785	0	0	0	0	2.68884
A09:3441192-3441516	0	2.07411	0	0	0
A09:2202977-2203140	0	0	0	0	4.03326
A09:27217442-27217640	0	0	0	0	10.7554
A09:44249073-44252586	0	3.11117	0	0	0
A09:10515714-10524557	8.98273	8.29644	10.4709	5.65673	0
A09:2203050-2203173	0	0	0	0	2.68884
A09:42486955-42490927	0	3.11117	0	0	0
A09:29620528-29657485	3.99233	0	2.32688	4.24255	0
A09:6158762-6158895	0	0	0	2.12127	0
A09:41707808-41710231	0	2.07411	0	0	0
A09:29178069-29178144	0	0	2.32688	0	0
A09:1976356-1976458	1.99616	0	0	0	0
A09:43638563-43684795	12.9751	26.9634	10.4709	15.556	10.7554
A09:39680700-39680831	5.98849	7.25939	0	0	0
A09:31149075-31179139	0	0	5.81719	0	0
A09:36326632-36326797	0	0	3.49031	0	0
A09:9011601-9011710	0	2.07411	0	2.12127	0
A09:2203014-2203284	0	0	0	0	189.563
A09:42301075-42301182	1.99616	0	0	0	0
A09:40703379-40724996	10.9789	0	0	0	0
A09:33921995-33922218	0	2.07411	0	0	0
A09:13796390-13796495	0	0	2.32688	0	0
A09:25122701-25122968	0	0	2.32688	0	0
A09:35027332-35052007	2.99424	7.25939	0	0	0
A09:43495176-43495336	0	0	0	2.12127	0
A09:37080642-37095339	0	0	3.49031	4.94964	8.06652
A09:13912698-13912877	0	0	2.32688	0	0
A09:2202999-2203101	0	0	0	0	12.0998
A09:2203014-2203140	0	0	0	0	2.68884
A09:16407161-16407408	0	0	0	1.41418	0
A09:4069381-4069489	2.99424	0	0	0	0
A09:2202977-2203083	0	0	0	0	13.4442
A09:7785502-7789966	0	99.5573	0	28.2836	0
A09:27217442-27217604	0	0	0	0	5.37768
A09:24424205-24424325	0	0	4.65375	0	0
A09:43638427-43684686	3.99233	4.14822	17.4516	9.19218	4.03326
A09:39600674-39600740	0	0	3.49031	0	0
A09:30334945-30335056	0	0	0	1.41418	0
A09:38511184-38518361	0	0	0	1.41418	0
A09:17509785-17510206	0	2.07411	0	0	4.03326
A09:12502775-12502876	0	0	3.49031	0	0
A09:33354992-33355093	0	0	0	1.41418	0
A09:5707794-5707914	0	0	0	0	4.03326
A09:42487233-42490987	1.99616	0	2.32688	0	0
A09:38143635-38150653	0	0	5.81719	1.41418	0
A09:15800069-15800578	0	0	0	1.41418	0
A09:17102083-17102702	0	0	0	1.41418	0
A09:3023584-3036927	0	28.0005	0	0	0
A09:4765598-4765824	0	0	2.32688	0	0
A09:2203053-2203401	0	0	0	0	53.7768
A09:3025189-3038290	0	0	0	1.41418	0
A09:45150789-45150938	3.99233	0	0	1.41418	0
A09:18408317-18408458	0	0	0	2.12127	0
A09:3234713-3234831	0	0	0	0	16.133
A09:2203053-2203269	0	0	0	0	2.68884
A09:43941106-43942231	0	0	0	1.41418	0
A09:19159900-19160145	0	0	2.32688	0	0
A09:5863425-5870049	2.99424	0	5.81719	0	0
A09:26183981-26184285	0	0	2.32688	0	0
A09:2203032-2203260	0	0	0	0	21.5107
A09:44674930-44719581	0	0	2.32688	0	0
A09:40252257-40252428	0	0	2.32688	0	0
A09:41297482-41304390	5.98849	8.29644	8.14406	3.53545	0
A09:3024555-3037922	0	2.07411	3.49031	0	0
A09:2203032-2203173	0	0	0	0	2.68884
A09:2203059-2203197	0	0	0	0	2.68884
A09:2203050-2203221	0	0	0	0	5.37768
A09:42227380-42233335	0	0	0	3.53545	6.7221
A09:41183003-41183113	0	0	2.32688	0	0
A09:42026040-42026284	0	0	0	0	4.03326
A09:29575880-29584395	0	0	0	36.7687	53.7768
A09:43249549-43249615	0	0	2.32688	0	0
A09:2202999-2203125	0	0	0	0	5.37768
A09:989253-989424	0	0	0	1.41418	0
A09:2203053-2203230	0	0	0	0	6.7221
A09:38143635-38150150	9.98081	7.25939	12.7978	3.53545	2.68884
A09:42864123-42867481	0	5.18528	0	0	0
A09:3991102-3991259	0	2.07411	0	0	0
A09:13796354-13796519	0	0	0	1.41418	0
A09:3023297-3036667	0	0	17.4516	8.48509	0
A09:31462897-31463140	1.99616	0	0	0	0
A09:5589711-5589861	1.99616	0	0	0	0
A09:43943564-43943933	0	0	0	1.41418	0
A09:11973381-11974009	0	0	0	1.41418	0
A09:2203083-2203269	0	0	0	0	9.41094
A09:39106053-39106226	0	0	0	2.12127	0
A09:31461935-31462130	0	0	0	0	2.68884
A09:41484790-41484946	0	0	0	1.41418	0
A09:11263775-11263954	1.99616	0	0	0	0
A09:41304021-41306599	0	0	76.7869	14.8489	0
A09:2203083-2203197	0	0	0	0	4.03326
A09:1330734-1331122	0	0	0	1.41418	0
A09:42684026-42685558	1.99616	0	0	0	0
A09:36481134-36481274	0	0	3.49031	0	0
A09:7452480-7452662	0	2.07411	2.32688	0	0
A09:31332748-31332849	1.99616	0	0	0	0
A09:2203059-2203260	0	0	0	0	12.0998
A09:30050837-30050891	0	0	0	2.82836	2.68884
A09:5589687-5589807	0	0	2.32688	0	0
A09:32123675-32123782	0	0	0	1.41418	0
A09:3456247-3456434	1.99616	0	0	0	0
A10:9485850-9485916	0	3.11117	0	0	0
A10:19220365-19222221	12.9751	7.25939	0	15.556	13.4442
A10:18423639-18426481	0	0	2.32688	0	0
A10:14885111-14888398	0	0	2.32688	0	0
A10:14280106-14286677	2.99424	5.18528	2.32688	0	0
A10:14492614-14492855	0	0	0	1.41418	0
A10:11789224-11791011	0	0	0	0	2.68884
A10:18996588-18997231	0	2.07411	0	0	0
A10:14961905-14962259	0	0	0	0	2.68884
A10:18916213-18916405	0	0	0	1.41418	0
A10:13511561-13511675	0	0	2.32688	3.53545	0
A10:18733026-18753896	14.9712	13.4817	5.81719	14.8489	5.37768
A10:16975545-16980020	0	2.07411	0	0	0
A10:453294-453435	1.99616	0	2.32688	0	0
A10:819724-825068	1.99616	0	0	0	0
A10:20323884-20323986	0	2.07411	0	0	0
A10:16625072-16625207	0	0	2.32688	0	0
A10:3065349-3113322	0	0	0	0	4.03326
A10:18958680-18958824	0	0	0	2.12127	21.5107
A10:892502-892745	0	0	2.32688	0	0
A10:13906193-13906363	0	0	0	1.41418	0
A10:17968575-17968717	0	0	2.32688	0	0
A10:8403276-8403390	0	0	2.32688	0	0
A10:14963211-14963376	0	0	0	0	20.1663
A10:19027809-19030642	0	0	2.32688	0	0
A10:2836801-2840461	2.99424	2.07411	0	0	0
A10:12768794-12768926	0	0	9.3075	0	0
A10:2660148-2660300	0	0	4.65375	0	0
A10:16302869-16305884	0	0	2.32688	0	0
A10:113487-113593	0	0	0	0	2.68884
A10:17840599-17840684	1.99616	0	0	0	0
A10:17462143-17462248	1.99616	0	0	0	0
A10:16625036-16625147	0	2.07411	0	0	0
A10:9489590-9489724	0	0	0	1.41418	0
A10:432751-432898	0	0	0	1.41418	0
A10:19221057-19222709	41.9194	28.0005	29.0859	36.0616	65.8766
A10:16064117-16064219	0	2.07411	0	0	0
A10:100260-108516	2.99424	8.29644	10.4709	7.07091	0
A10:18733026-18753893	1.99616	0	0	0	0
A10:281988-282097	0	3.11117	0	0	0
A10:2700791-2705174	0	0	0	2.12127	0
A10:19803811-19803968	0	0	0	1.41418	0
A10:14103407-14103519	0	0	0	1.41418	0
A10:19219939-19222007	0	0	3.49031	2.12127	0
A10:16975028-16979521	19.9616	11.4076	8.14406	0	0
A10:15373305-15373422	0	0	0	1.41418	0
A10:16304941-16307731	0	16.5929	0	0	0
A10:13783344-13790041	1.99616	0	0	0	0
A10:14564019-14564214	3.99233	0	0	0	0
A10:55348-56362	0	0	2.32688	0	0
A10:10799135-10799327	0	0	0	1.41418	0
A10:14162637-14167454	16.9674	36.2969	63.9891	26.1624	12.0998
A10:16297387-16303025	0	54.9639	18.615	0	0
A10:20023360-20023558	0	0	2.32688	0	0
A10:12566005-12567155	0	0	2.32688	0	0
A10:1761277-1764859	35.9309	34.2228	50.0278	62.9311	34.9549
A10:3064306-3111922	0	0	0	0	14.7886
A10:3484618-3484864	0	0	2.32688	0	0
A10:18918203-18918335	0	0	2.32688	1.41418	0
A10:12282495-12282603	0	0	3.49031	0	0
A10:11421564-11421725	0	0	2.32688	0	0
A10:15474408-15474763	0	0	2.32688	0	0
A10:18125318-18126955	0	0	2.32688	0	0
A10:12028421-12030321	1.99616	0	0	0	9.41094
A10:19175478-19175658	0	0	2.32688	0	0
A10:11686953-11687199	0	0	0	1.41418	0
A10:13504774-13504849	0	0	0	1.41418	0
A10:1934602-1967460	0	0	30.2494	0	0
A10:2700995-2705374	0	0	0	0	6.7221
A10:135859-136427	0	0	3.49031	0	0
A10:19416953-19417073	0	0	2.32688	0	0
A10:14161484-14166236	24.952	13.4817	60.4988	32.5262	16.133
A10:16054156-16054258	0	0	2.32688	0	0
Scaffold0156:47137-47311	0	0	3.49031	1.41418	0
Scaffold0156:42879-42984	0	2.07411	0	0	0
Scaffold0156:47188-47311	0	0	2.32688	0	0
Scaffold0276:159421-159543	0	4.14822	2.32688	2.12127	0
Scaffold0276:36867-37159	0	0	0	2.12127	0
Scaffold0276:39729-39900	0	0	0	2.12127	0
Scaffold0276:39574-39640	1.99616	0	2.32688	1.41418	0
Scaffold0276:39130-39543	0	0	0	1.41418	0
Scaffold0276:24109-24229	0	0	0	1.41418	0
Scaffold0276:39130-39685	0	0	0	1.41418	0
Scaffold0276:95951-96431	0	0	0	1.41418	0
Scaffold0276:58933-59467	0	0	2.32688	0	0
Scaffold0276:51467-51581	0	0	0	2.12127	0
Scaffold0276:112364-112643	0	0	0	86.2651	0
Scaffold0276:160351-160570	0	2.07411	0	0	0
Scaffold0276:94766-94929	2.99424	0	0	0	0
Scaffold0640:39226-39329	0	0	0	0	2.68884
Scaffold0640:88224-88721	0	0	2.32688	0	0
Scaffold0923:18366-18510	0	0	0	0	2.68884
Scaffold0923:52420-52864	0	9.3335	0	0	0
Scaffold0923:52420-53976	3.99233	0	0	0	0

## Sheet: TableS7
Table S7: GO annotation of circRNA parental genes
GO.ID	Category	Term	Annotated	Significant	Expected	classicFisher	Genes
GO:0006457	Biological Process	protein folding	54	8	1.04	6.6e-06	BraA01g014950.3C,BraA02g009100.3C,BraA02g013110.3C,BraA03g013140.3C,BraA06g006120.3C,BraA09g007110.3C,BraA10g019240.3C,BraA10g019910.3C
GO:0005975	Biological Process	carbohydrate metabolic process	97	6	1.87	0.01	BraA01g016640.3C,BraA01g030340.3C,BraA03g030480.3C,BraA05g029580.3C,BraA06g038110.3C,BraA08g021800.3C
GO:0016579	Biological Process	protein deubiquitination	51	4	0.99	0.016	BraA02g003620.3C,BraA05g042500.3C,BraA09g032330.3C,BraA10g029290.3C
GO:0070646	Biological Process	protein modification by small protein re...	51	4	0.99	0.016	BraA02g003620.3C,BraA05g042500.3C,BraA09g032330.3C,BraA10g029290.3C
GO:0000272	Biological Process	polysaccharide catabolic process	1	1	0.02	0.019	BraA03g030480.3C
GO:0005983	Biological Process	starch catabolic process	1	1	0.02	0.019	BraA03g030480.3C
GO:0009251	Biological Process	glucan catabolic process	1	1	0.02	0.019	BraA03g030480.3C
GO:0010562	Biological Process	positive regulation of phosphorus metabo...	1	1	0.02	0.019	BraA02g026290.3C
GO:0019220	Biological Process	regulation of phosphate metabolic proces...	1	1	0.02	0.019	BraA02g026290.3C
GO:0033674	Biological Process	positive regulation of kinase activity	1	1	0.02	0.019	BraA02g026290.3C
GO:0042138	Biological Process	meiotic DNA double-strand break formatio...	1	1	0.02	0.019	BraA01g028280.3C
GO:0042325	Biological Process	regulation of phosphorylation	1	1	0.02	0.019	BraA02g026290.3C
GO:0042327	Biological Process	positive regulation of phosphorylation	1	1	0.02	0.019	BraA02g026290.3C
GO:0043085	Biological Process	positive regulation of catalytic activit...	1	1	0.02	0.019	BraA02g026290.3C
GO:0043549	Biological Process	regulation of kinase activity	1	1	0.02	0.019	BraA02g026290.3C
GO:0044093	Biological Process	positive regulation of molecular functio...	1	1	0.02	0.019	BraA02g026290.3C
GO:0044247	Biological Process	cellular polysaccharide catabolic proces...	1	1	0.02	0.019	BraA03g030480.3C
GO:0044275	Biological Process	cellular carbohydrate catabolic process	1	1	0.02	0.019	BraA03g030480.3C
GO:0045937	Biological Process	positive regulation of phosphate metabol...	1	1	0.02	0.019	BraA02g026290.3C
GO:0051174	Biological Process	regulation of phosphorus metabolic proce...	1	1	0.02	0.019	BraA02g026290.3C
GO:0051321	Biological Process	meiotic cell cycle	1	1	0.02	0.019	BraA01g028280.3C
GO:0051338	Biological Process	regulation of transferase activity	1	1	0.02	0.019	BraA02g026290.3C
GO:0051347	Biological Process	positive regulation of transferase activ...	1	1	0.02	0.019	BraA02g026290.3C
GO:0061982	Biological Process	meiosis I cell cycle process	1	1	0.02	0.019	BraA01g028280.3C
GO:0090305	Biological Process	nucleic acid phosphodiester bond hydroly...	1	1	0.02	0.019	BraA01g028280.3C
GO:1903046	Biological Process	meiotic cell cycle process	1	1	0.02	0.019	BraA01g028280.3C
GO:0016458	Biological Process	gene silencing	12	2	0.23	0.021	BraA05g024750.3C,BraA06g018330.3C
GO:0031047	Biological Process	gene silencing by RNA	12	2	0.23	0.021	BraA05g024750.3C,BraA06g018330.3C
GO:0071704	Biological Process	organic substance metabolic process	1740	42	33.63	0.028	BraA01g000990.3C,BraA01g003630.3C,BraA01g016640.3C,BraA01g028280.3C,BraA01g030340.3C,BraA01g038970.3C,BraA02g003620.3C,BraA02g012870.3C,BraA02g018010.3C,BraA02g025720.3C,BraA02g026290.3C,BraA02g034820.3C,BraA02g043040.3C,BraA02g044010.3C,BraA03g012220.3C,BraA03g029970.3C,BraA03g030480.3C,BraA03g036120.3C,BraA04g001190.3C,BraA04g010150.3C,BraA04g019050.3C,BraA05g014890.3C,BraA05g024750.3C,BraA05g0…
GO:0005982	Biological Process	starch metabolic process	2	1	0.04	0.038	BraA03g030480.3C
GO:0006525	Biological Process	arginine metabolic process	2	1	0.04	0.038	BraA02g025720.3C
[truncated: 36 more rows]

## Sheet: TableS8
Table S8: KEGG pathway enrichment of host genes of differentially expressed circRNAs
[truncated: 24 more rows]

[truncated: 4 more sheets: TableS9, TableS10, TableS11, Table S12]
